# Supplementary material for: Determining the communicable period of SARS-CoV-2: A rapid review of the literature, March to September 2020
Source: Euro Surveill. 2021 Apr 8;26(14):2001506. doi: 10.2807/1560-7917.ES.2021.26.14.2001506 (PMC8034061; doi:10.2807/1560-7917.ES.2021.26.14.2001506)
Supplement: SupplementaryTableS1 [file 20-01506_PARK_Supplementary-TableS1.xlsx]

## Sheet: Data extract
This supplementary material is hosted by Eurosurveillance as supporting information alongside the article “Determining the communicable period of SARS-CoV-2: A rapid review of the literature, March to September 2020”, on behalf of the authors, who remain responsible for the accuracy and appropriateness of the content. The same standards for ethics, copyright, attributions and permissions as for t…
Supplementary Table S1. Detailed data extract for all papers included in the review.
Author	Title	Journal name	Peer-review publication status	Region	Country	Study type	Study sample size with communicability measured	Study population characteristics	Disease severity	Hospitalized	Children	Focus on convalescent period only	Method of assessment	All specimen types investigated	Respiratory specimen types	Lower respiratory sample	Non-respiratory specimen types	Reports presymptomatic/asymptomatic case(s)	stratified analysis results only	Stratified analysis population description	Measurement start	Measurement end	Respiratory sample type referenced for duration of communicability	Minimum duration of communicability	Minimum duration - notes	Median duration of communicability	Median duration - notes	Mean duration of communicability	Mean duration - notes	Max duration of communicability	Max duration - notes	Positive detection in non respiratory samples	STUDY QUALITY - Are there clear research questions or objectives?	STUDY QUALITY - Do the collected data in the study allow to address the research questions?	STUDY QUALITY - Is there complete follow-up?	STUDY QUALITY - Is the research question aimed at understanding duration of transmission?	STUDY QUALITY - clear definition of measurement	Study Quality Score
Alshami et al.	Silent Disease and Loss of Taste and Smell are Common Manifestations of SARS-COV-2 Infection in a Quarantine Facility: First report from Saudi Arabia	medRxiv	no	Middle East	Saudi Arabia	case series	128	lab confirmed COVID, quarantined in a government facility	mild	no	mixed	no	viral shedding	OP, NP	yes	no		yes	yes	symptomatic	positive test	negative test	OP and NP swabs			17	(95% CI,12.4-21.6)						yes	yes	yes	yes	yes	5
Alshami et al.	Silent Disease and Loss of Taste and Smell are Common Manifestations of SARS-COV-2 Infection in a Quarantine Facility: First report from Saudi Arabia	medRxiv	no	Middle East	Saudi Arabia	case series	128	lab confirmed COVID, quarantined in a government facility	mild	no	mixed	no	viral shedding	OP, NP	yes	no		yes	yes	asymptomatic	positive test	negative test	OP and NP swabs			11	(95% CI, 8.7-13.3)						yes	yes	yes	yes	yes	5
An et al.	Clinical characteristics of the recovered COVID-19 patients with re-detectable positive RNA test	medRxiv	no	Asia	China	case series	38	patients discharge from hospital after having confirmed COVID	mixed	yes	no	no	viral shedding	NP, anal	yes	no	yes	yes	no		symptom onset	negative test	NP	5						47		yes	yes	yes	yes	yes	no	4
Arashio et al.	COVID-19 in 2 Persons with Mild Upper Respiratory Symptoms on a Cruise Ship, Japan	Emerging Infectious Diseases	yes	Asia	Japan	case series	2	All passengers aboard a cruise ship, case reports of 2 with mild disease	mild	no	no	no	viral shedding	OP, NP	yes	no	no	yes	no		symptom onset	negative test	NP							21	1 patient still positive at end of study		yes	yes	no	no	no	2
Arons et al.	Presymptomatic SARS-CoV-2 Infections and Transmission in a Skilled Nursing Facility	New England Journal of Medicine	yes	North America	United States	cross-sectional	76	Patients in skilled nursing facility. (RT-PCR) Positive patients mean age 78.6 (+/-9.5 SD), 98% with a co-existing condition. Negative cases were slightly younger (73.8+/-11.5), 100% had a coexisting condition)	mixed	mixed	no	no	viral shedding	NP, OP	yes	no	no	yes	no		symptom onset	unclear	OP and NP swabs							13	Viral growth demonstrated for up to 9 days after symptom onset. But did not follow to clearance. Positive RT-PCR swabs for up to 13 days after symptom onset.		yes	no	no	yes	yes	3
Arons et al.	Presymptomatic SARS-CoV-2 Infections and Transmission in a Skilled Nursing Facility	New England Journal of Medicine	yes	North America	United States	cross-sectional	76	Patients in skilled nursing facility. (RT-PCR) Positive patients mean age 78.6 (+/-9.5 SD), 98% with a co-existing condition. Negative cases were slightly younger (73.8+/-11.5), 100% had a coexisting condition)	mixed	mixed	no	no	viral isolation	NP, OP	yes	no	no	yes	no		symptom onset	unclear	OP and NP swabs	0	viral isolation positive up to 6 days before start of symptoms					9			yes	no	no	yes	yes	3
Basile et al.	Cell-based culture of SARS-CoV-2 informs infectivity and safe de-isolation assessments during COVID-19	Clinical Infectious Diseases	yes	Australia	Australia	case series	195	Patient respiratory tract samples received between March 1 and April 22, 2020 for SARS-CoV-2 PCR that were also inoculated into continuous cell culture.	mixed	mixed	mixed	no	viral isolation	NP, Nose & throat, sputum, ETA, nbBAL	yes	yes	no	no	no		symptom onset	culture negative	URT	0		3.5		4.5		18			yes	yes	yes	yes	yes	5
Bullard et al.	Predicting infectious SARS-CoV-2 from diagnostic samples	Clinical Infectious Diseases	yes	North America	Canada	cross-sectional	90	All samples in this study were obtained to support routine care and surveillance of the public health response in the province of Manitoba, Canada. All suspect COVID-19 cases had SARS-CoV-2 RT-PCR performed on nasopharyngeal (NP) or endotracheal (ETT) samples at Cadham Provincial Laboratory. Median age of the patients sampled was 45 (30-59). Forty_x000D_ nine percent of our samples were from male…	unclear	unclear	no	no	viral shedding	NP, endotracheal	yes	yes		no	no		symptom onset		NP or ETT							21			yes	yes	yes	yes	no	4
Bullard et al.	Predicting infectious SARS-CoV-2 from diagnostic samples	Clinical Infectious Diseases	yes	North America	Canada	cross-sectional	90	All samples in this study were obtained to support routine care and surveillance of the public health response in the province of Manitoba, Canada. All suspect COVID-19 cases had SARS-CoV-2 RT-PCR performed on nasopharyngeal (NP) or endotracheal (ETT) samples at Cadham Provincial Laboratory. Median age of the patients sampled was 45 (30-59). Forty_x000D_ nine percent of our samples were from male…	unclear	unclear	no	no	viral isolation	NP, endotracheal	yes	yes		no	no		symptom onset		NP or ETT							8			yes	yes	yes	yes	no	4
Cai et al	Experimental Treatment with Favipiravir for COVID-19: An Open-Label Control Study	Engineering	yes	Asia	China	case control	80	Hospitalized patients with COVID, who had disease onset of less than 7 days	moderate	yes	mixed	no	viral shedding	NP	yes	no		no	yes	Those treated with Favipiravir	start of treatment or study	negative test	NP			4	(IQR: 2.5–9)			21			yes	yes	yes	no	yes	4
Cai et al	Experimental Treatment with Favipiravir for COVID-19: An Open-Label Control Study	Engineering	yes	Asia	China	case control	80	Hospitalized patients with COVID, who had disease onset of less than 7 days	moderate	yes	mixed	no	viral shedding	NP	yes	no		no	yes	Control group not treated with Favipiravir	start of treatment or study	negative test	NP			11	(IQR: 8–13)			27			yes	yes	yes	no	yes	4
Cai et al.	A Case Series of children with 2019 novel coronavirus infection: clinical and epidemiological features	Clinical Infectious Diseases	yes	Asia	China	case series	10	Children, hospitalized with COVID-19	mild	yes	yes	no	viral shedding	NP, feces, urine, serum	yes	no	yes	no	no		symptom onset	unclear	NP	6				12	SD not reported	32		yes - feces; no - urine, serum	yes	yes	yes	no	yes	4
Cai et al.	COVID‐19 in a designated infectious diseases hospital outside Hubei Province, China	European journal of allergy and clinical immunology	yes	Asia	China	case series	298	hospitalized patients in diagnosed by RT-PCR. Median age 47.5 IQR 33-61, 20 were <10 years old, 138 were>50, 6.04% with diabetes, 15.8% with HTN, 8.39 with cardiovascular disease, 9.4% with liver disease, 1.3% with cancer, , 10.1% asymptomatic. 79% received antivirals	mixed	yes	mixed	no	viral shedding	nasal swabs	yes	no	no	yes	no		symptom onset	unclear	nasal swab			14	onset to viral clearance nasal swab. I am assuming this is median plus IQR (not stated in the table, but presented that way for other variables) 14 (10-20).						yes	yes	no	yes	no	3
Cao et al	The clinical characteristic of eight patients of COVID-19 with positive RT-PCR test after discharge	Journal of Medical Virology	yes	Asia	China	case series	8	Hospitalized patients with COVID	moderate	yes	no	no	viral shedding	Deep nasal cavity swab samples or throat swab samples	yes	no		yes	no		unclear	negative test	Deep nasal cavity swab samples or throat swab samples							90	2 patients still positive at the end of study		yes	yes	no	yes	no	3
Chang et al.	Persistent Viral Presence Determines the Clinical Course of the Disease in COVID-19	The Journal of Allergy & Clinical Immunology in Practice	yes	Asia	China	case series	67	Data were obtained from 69 patients admitted at the fifth medical center_x000D_ of Chinese PLA General Hospital from the early of January to the end of the March 2020 and_x000D_ discharged between Jan 28 and April 30 except three patients who remained hospitalized until_x000D_ April 20th, 2020. Two patients died of COVID-19 and were excluded from the analysis.	mixed	yes	no	no	viral shedding	throat	yes	no		no	no		symptom onset	negative test	throat			16	based on description - this was the duration that divided participants into 2 almost equal groups			57	calculated from figure		yes	yes	yes	yes	no	4
Chang et al.	Persistent Viral Presence Determines the Clinical Course of the Disease in COVID-19	The Journal of Allergy & Clinical Immunology in Practice	yes	Asia	China	case series	67	Data were obtained from 69 patients admitted at the fifth medical center_x000D_ of Chinese PLA General Hospital from the early of January to the end of the March 2020 and_x000D_ discharged between Jan 28 and April 30 except three patients who remained hospitalized until_x000D_ April 20th, 2020. Two patients died of COVID-19 and were excluded from the analysis.	mixed	yes	no	no	viral isolation	throat	yes	no		no	no		symptom onset	negative test	throat								none of culture were positive for those who re-tested positive.		yes	yes	yes	yes	no	4
Chang et al.	Time Kinetics of Viral Clearance and Resolution of Symptoms in Novel Coronavirus Infection	American journal of respiratory and critical care medicine	yes	Asia	China	case series	16	Hospitalized COVID-19 patients	unclear	yes	no	no	viral shedding	throat swabs	yes	no	no	yes	no		symptom onset	negative test	throat swab	5	Lower limit of duration of shedding since symptom onset	11.5	computed from raw data	10.625	computed from raw data	18	Upper limit of shedding duration since symptom onset		yes	yes	yes	yes	yes	5
Chau et al.	The natural history and transmission potential of asymptomatic SARS-CoV-2 infection	Clinical Infectious Diseases	yes	Asia	Vietnam	cohort	30	14,000 quarantined people were tested for SARS-CoV-2; 49 were positive. Of these, 30 participated in the study: individuals with confirmed SARS-CoV-2 infection admitted to Cu Chi Hospital	mild	yes	no	no	viral shedding	NP	yes	no	no	yes	no		hospital admission	negative test	NP	0	one case was not positive after admission					17	taken from the graph of invdividual CT levels		yes	yes	no	yes	no	3
Chen et al	Clinical progression of patients with COVID-19 in Shanghai, China	Journal of Infection	yes	Asia	China	case series	248	Hospitalized patients with COVID	mixed	yes	no	no	viral shedding	"upper respiratory specimens"	yes	no	no	yes	no		symptom onset plus others	negative test	"upper respiratory specimens"			11	(95 CIs: 10–12 days); for asymptomatic patients median is 2 (1-3) days						no	yes	no	no	no	1
Chen et al.	Associations of clinical characteristics and antiviral drugs with viral RNA clearance in patients with COVID-19 in Guangzhou, China: a retrospective cohort study	medRxiv	no	Asia	China	cohort	284	Hospitalised patients with COVID-19	mixed	yes	no	no	viral shedding	respiratory - does not specify	yes	no	no	yes	no		symptom onset plus others	negative test	respiratory - does not specify			12	median, IQR_x000D_ from illness onset_x000D_ 12 (8 - 16)_x000D_ _x000D_ from admission_x000D_ 7 (4 - 11)						yes	yes	no	yes	no	3
Chen et al.	Clinical characteristics of 10 children with COVID-19 outside of Wuhan in Hubei Province	ResearchSquare	no	Asia	China	case series	10	Pediatric patients hospitalized with COVID-19	moderate	yes	yes	no	viral shedding	NP	yes	no	no	yes	no		hospital admission	negative test	NP	5		16	computed from raw data	14.1	computed from raw data	22			yes	yes	yes	no	no	3
Chen et al.	Clinical Course and Risk Factors for Recurrence of Positive SARS-CoV-2 RNA: A Retrospective Cohort Study from Wuhan, China	medRxiv	no	Asia	China	case series	81	Hospitalized COVID patients, who then re-tested positive after discharge	severe	yes	no	no	viral shedding	throat	yes	no		yes	no		symptom onset	negative test	throat							95	Max time from illness onset until patient retested positive (range 21.0-95.0; median was 50 days IQR: 36.5-59.5 days)		yes	yes	no	no	no	2
Chen et al.	Hypertension and Diabetes Delay the Viral Clearance in COVID-19 Patients	medRxiv	no	Asia	China	cohort	106	Hospitalized COVID-19 patients with positive swab	mixed	yes	no	no	viral shedding	throat swabs	yes	no	no	yes	no		hospital admission	negative test	throat swab	4	from admission	15	days from admission (IQR), (10-20)			37	99/106 patients were negative -days		yes	yes	no	no	no	2
Chen et al.	Ocular manifestations of a hospitalised patient with confirmed 2019 novel coronavirus disease	British Journal of Ophthalmology	yes	Asia	China	case report	1	single case	mild	yes	no	no	viral shedding	NP and conjunctival	yes	no	yes	no	no		hospital admission	negative test	NP							19	still positive	Yes	yes	yes	no	no	yes	3
Chen et al.	Recurrence of positive SARS-CoV-2 RNA in COVID-19: A case report	International Journal of Infectious Diseases	yes	Asia	China	case report	1	46 year old woman admitted to hospital	mild	yes	no	no	viral shedding	oropharyngeal swab	yes	no	no	no	no		symptom onset	unclear	oropharyngeal swab		patient tested negative for first time, 12 days after onset					17	tested negative on days 12 and 14, but tested positive again on day 17		yes	yes	yes	no	yes	4
Chen et al.	Restoration of leukomonocyte counts is associated with viral clearance in COVID-19 hospitalized patients	medRxiv	no	Asia	China	case series	25	hospitalised; ages 25- 80	mixed	yes	no	no	viral shedding	throat swab	yes	no	no	yes	no		hospital admission	negative test	throat swab	10	from text		unclear	19	At 15 –23 days, 7 patients were 239 negative for viral RNA detection (data for leukomonocyte subsets was 240 available for 6 of these 7 patients), but 4 patients were still positive (all 241 these four had been tested for leukomonocyte subsets)._x000D_	23	Still positive at end of study; from text		yes	yes	no	no	no	2
Chen et al.	The presence of SARS-CoV-2 RNA in the feces of COVID-19 patients	Journal of Medical Virology	yes	Asia	China	case series	42	Hospitalized COVID-19 patients; Themedian(IQR)agewas51(42.75‐62)years, and 27 (64.29%) of these were women.	mixed	yes	no	no	viral shedding	stool, urine, pharyngeal swab	yes	no	yes	yes	no		symptom onset	negative test	pharyngeal	6			After the first day of laboratory confirmation (defined as day 1), negative results for viral RNA in pharyngeal swabs were observed until day 6.5 in uncomplicated cases, day 8 (6‐ 10.5) in mild cases, and day 13 (11‐15) in severe cases, which is a significant difference among subgroups (P < .01)		not described	15		stool - yes - 28 of 42 (66.67%) patients tested positive_x000D_ urine - no	yes	yes	no	no	no	2
Cheng et al.	First case of Coronavirus Disease 2019 (COVID-19) pneumonia in Taiwan	Journal of the Formosan Medical Association	yes	Asia	Taiwan	case report	1	55 y/o woman; hospitalised; immediately placed in quarantine after getting off plane from Wuhan	moderate	yes	no	no	viral shedding	oropharyngeal swabs and sputum	yes	yes	no	no	no		hospital admission	negative test	sputum							21	sputum finally tested negative on day 21 and 23		no	yes	yes	no	yes	3
Cheng et al.	First case of Coronavirus Disease 2019 (COVID-19) pneumonia in Taiwan	Journal of the Formosan Medical Association	yes	Asia	Taiwan	case report	1	55 y/o woman; hospitalised; immediately placed in quarantine after getting off plane from Wuhan	moderate	yes	no	no	viral shedding	oropharyngeal swabs and sputum	yes	yes	no	no	no		hospital admission	negative test	throat							12	from figure		no	yes	yes	no	yes	3
Chunyang Li et al.	Asymptomatic and Human-to-Human Transmission of SARS-CoV-2 in a 2-Family Cluster, Xuzhou, China	Emerg Infect Dis.	yes	Asia	China	case series	7	2 family cluster, all hospitalized	unclear	yes	no	no	viral shedding	throat	yes	no	no	yes	no		symptom onset	negative test	throat	7		12	calculated from data	13.3	calculated from data	23			no	yes	yes	no	no	2
Colavita et al.	SARS-CoV-2 Isolation From Ocular Secretions of a Patient With COVID-19 in Italy With Prolonged Viral RNA Detection	Annals of Internal Medicine	yes	Europe	Italy	case report	1	65 year old woman, hospitalised	moderate	yes	no	no	viral shedding	nasal and ocular swabs	yes	no	yes	yes	no		symptom onset	unclear	nasal swab							16		yes	yes	yes	yes	no	yes	4
Danis et al.	Cluster of coronavirus disease 2019 (Covid-19) in the French Alps, 2020	Clinical infectious diseases : an official publication of the Infectious Diseases Society of America.	yes	Europe	France	case series	5	Patients from an international cluster	moderate	mixed	no	no	viral shedding	NP, nasal aspirates	yes	no	no	yes	no		symptom onset	unclear	NP, nasal aspirates	5		11				17			no	yes	yes	no	no	2
Decker et al.	Prolonged SARS-CoV-2 shedding and mild course of COVID-19 in a patient after recent heart transplantation	American Journal of Transplantation	yes	Europe	Germany	case report	1	62 year old hospitalized man who had a heart transplant in November 2019, remained in hospital due to complications from transplantation. Nosocomial transmission, presented with mild symptoms for COVID and was asymptomatic at days 18 and 21 despite viral cultures being positive.	mild	yes	no	no	viral shedding	throat	yes	no		yes	no		symptom onset		throat							35	still positive at end of study		yes	yes	no	yes	no	3
Decker et al.	Prolonged SARS-CoV-2 shedding and mild course of COVID-19 in a patient after recent heart transplantation	American Journal of Transplantation	yes	Europe	Germany	case report	1	62 year old hospitalized man who had a heart transplant in November 2019, remained in hospital due to complications from transplantation. Nosocomial transmission, presented with mild symptoms for COVID and was asymptomatic at days 18 and 21 despite viral cultures being positive.	mild	yes	no	no	viral isolation	throat	yes	no		yes	no		symptom onset	last viral isolation	throat							21	able to get positive cultures on days 18 and 21, after that all were negative		yes	yes	no	yes	no	3
Fan et al.	Anal swab findings in an infant with COVID-19	Pediatric Investigation	yes	Asia	China	case report	1	3 month old infant	mild	yes	yes	no	viral shedding	OP, anal	yes	no	yes	yes	no		symptom onset	negative test	OP							14		yes	yes	yes	yes	no	yes	4
Fang et al.	Comparisons of viral shedding time of SARS-CoV-2 of different samples in ICU and non-ICU patients.	The Journal of infection	yes	Asia	China	case series	32	Hospitalised patients with COVID-19	mixed	yes	no	no	viral shedding	nasal swabs, blood, fecal, urine, saliva and tears	yes	no	yes	yes	yes	Non-ICU group	positive test	negative test	nasal swabs _x000D_ _x000D_	1	3 patients experienced negative swab at first test after testing positive			15.67	non-icu group 15.67±6.68 days_x000D_			yes	yes	yes	yes	yes	no	4
Fang et al.	Comparisons of viral shedding time of SARS-CoV-2 of different samples in ICU and non-ICU patients.	The Journal of infection	yes	Asia	China	case series	32	Hospitalised patients with COVID-19	mixed	yes	no	no	viral shedding	nasal swabs, blood, fecal, urine, saliva and tears	yes	no	yes	yes	yes	ICU group	positive test	negative test	nasal swabs _x000D_ _x000D_	1	3 patients experienced negative swab at first test after testing positive			22.25	icu group 22.25±3.62_x000D_ _x000D_			yes	yes	yes	yes	yes	no	4
Fang et al.	Comparisons of viral shedding time of SARS-CoV-2 of different samples in ICU and non-ICU patients.	The Journal of infection	yes	Asia	China	case series	32	Hospitalised patients with COVID-19	mixed	yes	no	no	viral shedding	nasal swabs, blood, fecal, urine, saliva and tears	yes	no	yes	yes	yes	Non-ICU group	positive test	negative test	_x000D_ saliva	1	3 patients experienced negative swab at first test after testing positive			13.33	_x000D_ _x000D_ non icu group 13.33±5.27			yes	yes	yes	yes	yes	no	4
Fang et al.	Comparisons of viral shedding time of SARS-CoV-2 of different samples in ICU and non-ICU patients.	The Journal of infection	yes	Asia	China	case series	32	Hospitalised patients with COVID-19	mixed	yes	no	no	viral shedding	nasal swabs, blood, fecal, urine, saliva and tears	yes	no	yes	yes	yes	ICU group	positive test	negative test	_x000D_ saliva	1	3 patients experienced negative swab at first test after testing positive			16.5	_x000D_ _x000D_ icu group 16.50±6.19			yes	yes	yes	yes	yes	no	4
Fang et al.	Low-dose corticosteroid therapy does not delay viral clearance in patients with COVID-1.	The Journal of infection	yes	Asia	China	case series	78	hospitalized patients, 25 patients received corticosteroids	severe	yes	no	no	viral shedding	Throat swab or_x000D_ Sputum	yes	yes	no	no	yes	General group, corticosteroids	unclear	negative test	Throat swab or_x000D_ Sputum					17.6	mean +- SD_x000D_ general group, corticosteroids: 17.6±4.9				yes	yes	yes	yes	no	4
Fang et al.	Low-dose corticosteroid therapy does not delay viral clearance in patients with COVID-1.	The Journal of infection	yes	Asia	China	case series	78	hospitalized patients, 25 patients received corticosteroids	severe	yes	no	no	viral shedding	Throat swab or_x000D_ Sputum	yes	yes	no	no	yes	General group, no corticosteroids	unclear	negative test	Throat swab or_x000D_ Sputum					18.7	_x000D_ general group, no corticosteroids: 18.7±7.7				yes	yes	yes	yes	no	4
Fang et al.	Low-dose corticosteroid therapy does not delay viral clearance in patients with COVID-1.	The Journal of infection	yes	Asia	China	case series	78	hospitalized patients, 25 patients received corticosteroids	severe	yes	no	no	viral shedding	Throat swab or_x000D_ Sputum	yes	yes	no	no	yes	Severe group, corticosteriods	unclear	negative test	Throat swab or_x000D_ Sputum					18.8	_x000D_ severe group, corticosteriods: 18.8±5.3				yes	yes	yes	yes	no	4
Fang et al.	Low-dose corticosteroid therapy does not delay viral clearance in patients with COVID-1.	The Journal of infection	yes	Asia	China	case series	78	hospitalized patients, 25 patients received corticosteroids	severe	yes	no	no	viral shedding	Throat swab or_x000D_ Sputum	yes	yes	no	no	yes	Severe group, no corticosteriods	unclear	negative test	Throat swab or_x000D_ Sputum					18.3	_x000D_ Severe group, no: corticosterioids 18.3±4.2				yes	yes	yes	yes	no	4
Folgueira et al.	Persistent SARS-CoV-2 replication in severe COVID-19	medRxiv	no	Europe	Spain	cross-sectional	65	Hospitalized patients with COVID, some admitted to the ICU, and outpatients	mixed	mixed	no	no	viral isolation	NP, bronchial aspirates	yes	yes		no	yes	patients with severe disease (hospitalized, ICU, death)	symptom onset	last viral isolation	respiratory							32			yes	yes	yes	yes	yes	5
Folgueira et al.	Persistent SARS-CoV-2 replication in severe COVID-19	medRxiv	no	Europe	Spain	cross-sectional	65	Hospitalized patients with COVID, some admitted to the ICU, and outpatients	mixed	mixed	no	no	viral isolation	NP, bronchial aspirates	yes	yes		no	yes	patients with mild disease (healthcare workers)	symptom onset	last viral isolation	respiratory							10			yes	yes	yes	yes	yes	5
Fu et al.	Letter to the Editor: Three cases of re-detectable positive SARS-CoV-2 RNA in recovered COVID-19 patients with antibodies	Journal of Medical Virology	yes	Asia	China	case series	3	Hospitalized patients who re-tested positive and were readmitted	unclear	yes	no	no	viral shedding	NP	yes	no		no	no		positive test	negative test		16						44	still testing positive at end of study		yes	yes	no	yes	no	3
Fu et al.	Risk Factors for Viral RNA Shedding in COVID-19 Patients	European Respiratory Journal	yes	Asia	China	case series	198	Patients discharged from hospitals between February 1, 2020 and February 20, 2020	unclear	yes	no	no	viral shedding	throat	yes	no		no	no		symptom onset	negative test	throat	3		19	(IQR_x000D_ 16-23)			44			yes	yes	yes	yes	yes	5
Gautret et al.	Clinical and microbiological effect of a combination of hydroxychloroquine and azithromycin in 80 COVID-19 patients with at least a six-day follow up: A pilot observational study	Travel medicine and infectious disease	yes	Europe	France	case series	80	Hospitalized patients with Covid	mixed	yes	no	no	viral shedding	NP	yes	no	no	no	no		start of treatment or study	negative test	NP							12	this number is from treatment start		yes	yes	no	yes	yes	4
Gautret et al.	Clinical and microbiological effect of a combination of hydroxychloroquine and azithromycin in 80 COVID-19 patients with at least a six-day follow up: A pilot observational study	Travel medicine and infectious disease	yes	Europe	France	case series	80	Hospitalized patients with Covid	mixed	yes	no	no	viral isolation	NP	yes	no	no	no	no		start of treatment or study	negative test	NP							9	this number is from treatment start, date of first negative culture		yes	yes	no	yes	yes	4
Gautret et al.	Hydroxychloroquine and azithromycin as a treatment of COVID-19: results of an open-label non-randomized clinical trial	International Journal of Antimicrobial Agents	yes	Europe	France	clinical trial	36	Hospitalized patients with COVID	mixed	yes	no	no	viral shedding	NP	yes	no	no	no	no		unclear	negative test	NP	1	from inclusion into study(days)					6	from inclusion into study(days)		yes	yes	no	no	no	2
Ghinai et al	First known person-to-person transmission of severe acute respiratory syndrome coronavirus 2 (SARS-CoV-2) in the USA	The Lancet	yes	North America	United States	case series	2	Hospitalized patients	moderate	yes	no	no	viral shedding	NP, OP, Sputum, Serum, Urine, Stool	yes	no	yes	no	no		symptom onset	negative test	NP	9				11.5	calculated from data	14		Yes - stool	yes	yes	yes	no	yes	4
Ghinai et al	First known person-to-person transmission of severe acute respiratory syndrome coronavirus 2 (SARS-CoV-2) in the USA	The Lancet	yes	North America	United States	case series	2	Hospitalized patients	moderate	yes	no	no	viral shedding	NP, OP, Sputum, Serum, Urine, Stool	yes	yes	yes	no	no		symptom onset	negative test	Sputum	26				28	calculated from data	30	-sputum tested negative for 2 tests and then went back to positive for 1 test on day 28	Yes - stool	yes	yes	yes	no	yes	4
Ghinai et al	First known person-to-person transmission of severe acute respiratory syndrome coronavirus 2 (SARS-CoV-2) in the USA	The Lancet	yes	North America	United States	case series	2	Hospitalized patients	moderate	yes	no	no	viral shedding	NP, OP, Sputum, Serum, Urine, Stool	yes	no	yes	no	no		symptom onset	negative test	OP	12				12.5	calculated from data	13		Yes - stool	yes	yes	yes	no	yes	4
Gniazdowski et al.	Repeat COVID-19 Molecular Testing: Correlation with Recovery of Infectious Virus, Molecular Assay Cycle Thresholds, and Analytical Sensitivity	medRxiv	no	North America	United States	case series	29	Patients with COVID-19	mixed	mixed	yes	no	viral isolation	NP	yes	no	no	no	no		first positive test	negative test	NP							22			yes	yes	no	no	yes	3
Han et al.	Digestive Symptoms in COVID-19 Patients With Mild Disease Severity: Clinical Presentation, Stool Viral RNA Testing, and Outcomes	American Journal of Gastroenterology	yes	Asia	China	case series	233	206 (discharged) patients with mild PCR confirmed (via nasal and pharyngeal swab) COVID and digestive symtpoms matched to those only presenting with respiratory symptoms . 48 with digestive symptoms only, 69 with resp and digestive symptoms. Mean age 62.5 (range 27-92) (56.8%>60yo). 55.8% female.	mild	yes	no	no	viral shedding	NP, OP, stool	yes	no	yes	yes	no		symptom onset	negative test	Respiratory samples (throat swabs mostly it seems)	15	see note under mean			38.1	mean duration from symptom onset to viral clearance (2 negative resp swabs) for all patients in the study (mild disease) was 38.1 days (SD 8.7, range 15-62)	62	see note under mean	Yes	yes	yes	yes	yes	yes	5
Han et al.	Sequential analysis of viral load in a neonate and her mother infected with SARS-CoV-2	Clinical Infectious Diseases	yes	Asia	South Korea	case series	2	neonate and mother; hospitalised	mild	yes	mixed	no	viral shedding	nasopharynx, oropharynx, plasma, urine, stool, and saliva	yes	no	yes	yes	no		symptom onset	negative test	oropharynx	17	mother	18.5		18.5		20	neonate	yes	yes	yes	yes	yes	yes	5
Haveri et al.	Serological and molecular findings during SARS-CoV-2 infection: the first case study in Finland, January to February 2020	Euro Surveillance: Bulletin Europeen sur les Maladies Transmissibles = European Communicable Disease Bulletin	yes	Europe	Finland	case report	1	Tourist from Wuhan in her 30s who was hospitalized with COVID	mild	yes	no	no	viral isolation	NP, nasopharyngeal aspirate specimens	yes	no		no	no		symptom onset	negative test	NP, nasopharyngeal aspirate specimens							4			yes	yes	yes	no	no	3
Haveri et al.	Serological and molecular findings during SARS-CoV-2 infection: the first case study in Finland, January to February 2020	Euro Surveillance: Bulletin Europeen sur les Maladies Transmissibles = European Communicable Disease Bulletin	yes	Europe	Finland	case report	1	Tourist from Wuhan in her 30s who was hospitalized with COVID	mild	yes	no	no	viral shedding	NP, nasopharyngeal aspirate specimens	yes	no		no	no		symptom onset	negative test	NP, nasopharyngeal aspirate specimens							8			yes	yes	yes	no	no	3
Hill et al.	The index case of SARS-CoV-2 in Scotland: a case report	Journal of Infection	yes	Europe	Scotland	case report	1	first patient with Covid-19 seen in Scotland	mild	yes	no	no	viral shedding	nose/throat swab	yes	no	no	yes	no		symptom onset	negative test	NP		n/a one case					11	daily swabs until two negative		no	yes	yes	no	yes	3
Hu et al.	A report of three COVID-19 cases with prolonged viral RNA detection in anal swabs	Clinical Microbiology & Infection	yes	Asia	China	case series	3	Children in hospital	mild	yes	yes	no	viral shedding	NP, anal	yes	no	yes	no	no		symptom onset	negative test	NP	11	all values for days until first negative test: 11, 15, 15	15	calculated from data	13.67	calculated from data	15		Yes	yes	yes	yes	yes	yes	5
Hu et al.	Clinical characteristics of 24 asymptomatic infections with COVID-19 screened among close contacts in Nanjing, China		yes	Asia	China	case series	24	contacts from contact tracing that were asyptomatic; hospitalized, 20% were below the age of 15 years	mild	mixed	mixed	no	viral shedding	pharyngeal swab	yes	no	no	yes	no		positive test	negative test	pharyngeal swab	1	from study	9.5	(IQR, 3.5–13.0)			21	from study		yes	yes	no	no	yes	3
Hu et al.	Factors associated with negative conversion of viral RNA in patients hospitalized with COVID-19	Science of The Total Environment	yes	Asia	China	cohort	59	COVID-19 patients hospitalized (43 cluster cases from 11 outbreaks including 33 family members & 10 close contacts). 47% males, median age: 46 years (IQR: 33-57). >25% chronic diseases. Discharged between Jan 29, 2020 and Mar 12,2020._x000D_ 12, 2020.	mixed	yes	no	no	viral shedding	NP swabs	yes	no	no	no	no		symptom onset	negative test	NP			14	14 (IQR: 10–18) days_x000D_ _x000D_ Note: median communicable period of 7 (IQR: 6–10) days for 10 patients with intermittent negative results_x000D_ Note: median duration of 1 (interquartile range, IQR: 0–2) day fromsymptomonset to hospital admission _x000D_			27	See fig 1. (**among 10 cases with intermittent negative/positive status )		yes	yes	no	yes	no	3
Huang et al.	Long period dynamics of viral load and antibodies for SARS-CoV-2 infection: an observational cohort study	medRxiv	no	Asia	China	case series	33	-Hospitalized from January 27 to February 13 2020_x000D_ -The median age of the patients was 47 years old (range, 2-84) and 29 (87.9%) of them were less than 60 years old. Among the patients, 17 (51.5%) were men, and 12 (36.4%) had comorbid illness	severe	yes	mixed	no	viral shedding	throat swabs, sputum, stool, blood	yes	yes	yes	no	no		symptom onset	negative test	throat swab			18.5	Throat swab IQR = 13.25-22 days_x000D_					Yes_x000D_ Yes	yes	yes	yes	yes	yes	5
Huang et al.	Long period dynamics of viral load and antibodies for SARS-CoV-2 infection: an observational cohort study	medRxiv	no	Asia	China	case series	33	-Hospitalized from January 27 to February 13 2020_x000D_ -The median age of the patients was 47 years old (range, 2-84) and 29 (87.9%) of them were less than 60 years old. Among the patients, 17 (51.5%) were men, and 12 (36.4%) had comorbid illness	severe	yes	mixed	no	viral shedding	throat swabs, sputum, stool, blood	yes	yes	yes	no	no		symptom onset	negative test	sputum			22	_x000D_ Sputum IQR = 18.5-27.5 days					Yes_x000D_ Yes	yes	yes	yes	yes	yes	5
Huang et al.	SARS-CoV-2 Viral Load in Clinical Samples of Critically Ill Patients	American Journal of Respiratory and Critical Care Medicine	yes	Asia	China	case series	16	16 critically ill, ICU paitients. 13 men, 3 women. 75% with at least one pre-exsting condition (cardiac disease>DM>pulm disease), 56% smokers.. 15 had ARDS on admission. All had CXR evidence pneumonia. All lived to end of study. Retrospective descriptive study.	severe	yes	no	no	viral shedding	throat and nasal swabs, sputum, plasma, serum, conjunctival swabs and urine sample_x000D_	yes	yes	yes	no	no		hospital admission	negative test	sputum		N/A started testing on admit to ICU					55	11 (69%) showed prolonged viral shedding in lower resp specimens beyond 28 days. - longest positive sputum/ETA was 55 days. - from supplementary data - several patients were discharged from ICU with positive sputum or feces.	yes	yes	yes	yes	yes	yes	5
Hung et al.	Triple combination of interferon beta-1b, lopinavir-ritonavir, and ribavirin in the treatment of patients admitted to hospital with COVID-19: an open-label, randomised, phase 2 trial	Lancet	yes	Asia	Hong Kong	clinical trial	126	Hospitalized patients with COVID	moderate	yes	no	no	viral shedding	nasopharyngeal swab, posterior oropharyngeal saliva, throat swab, stool or rectal swabs, and urine	yes	no		no	no		symptom onset	negative test	NP							14			yes	yes	no	no	yes	3
Iwasaki et al.	Comparison of SARS-CoV-2 detection in nasopharyngeal swab and saliva	J Infection	yes	Asia	Japan	case series	76	Hospitalized patients with COVID or with suspected COVID	moderate	yes	no	no	viral shedding	NP, saliva	yes	no		no	no		symptom onset	negative test	NP							24			yes	yes	no	no	no	2
Iwasaki et al.	Comparison of SARS-CoV-2 detection in nasopharyngeal swab and saliva	J Infection	yes	Asia	Japan	case series	76	Hospitalized patients with COVID or with suspected COVID	moderate	yes	no	no	viral shedding	NP, saliva	yes	no		no	no		symptom onset	negative test	saliva							24			yes	yes	no	no	no	2
Jeong et al.	Viable SARS-CoV-2 in various specimens from COVID-19 patients	Clinical Microbiology & Infection	yes	Asia	South Korea	case series	5	Hospitalized patients	mixed	yes	no	no	viral isolation	NP, OP, saliva, urine, faecal	yes	no	yes	no	no		symptom onset	negative test	saliva							15		yes	yes	yes	no	no	yes	3
Jiang et al.	Asymptomatic SARS-CoV-2 infected case with viral detection positive in stool but negative in nasopharyngeal samples lasts for 42 days	Journal of Medical Virology	yes	Asia	China	case series	2	cluster of family and friends (includes 6 year old asympotmatic child)	moderate	mixed	mixed	no	viral shedding	NP, anal	yes	no	yes	yes	no		symptom onset plus others	negative test	NP	21	Note: only 2 patients have data here			30	calculated from data (only 2 of 3 participants)	39		yes	yes	yes	yes	no	yes	4
Kam et al.	A Well Infant with Coronavirus Disease 2019 (COVID-19) with High Viral Load	Clinical Infectious Diseases	yes	Asia	Singapore	case series	2	6 month old infant and mother	mild	mixed	mixed	no	viral shedding	NP, stool	yes	no	yes	yes	no		symptom onset plus others	negative test	NP	17				17.5	calculated from 2 patients with data	18		yes - stool_x000D_ no - urine	yes	yes	yes	yes	yes	5
Kim	Detection and Isolation of SARS-CoV-2 in Serum, Urine, and Stool Specimens of COVID-19 Patients from the Republic of Korea	Osong Public Health & Research Perspectives	yes	Asia	South Korea	case series	22	hospitalized patients with COVID	unclear	yes	mixed	no	viral shedding	NP, OP, sputum, serum, urine, stool	yes	yes	yes	no	no		hospital admission	negative test	NP, OP, sputum							17	no virus was able to be cultured from any of the samples	yes	yes	yes	no	no	no	2
Kim	Detection and Isolation of SARS-CoV-2 in Serum, Urine, and Stool Specimens of COVID-19 Patients from the Republic of Korea	Osong Public Health & Research Perspectives	yes	Asia	South Korea	case series	22	hospitalized patients with COVID	unclear	yes	mixed	no	viral isolation	NP, OP, sputum, serum, urine, stool	yes	yes	yes	no	no		hospital admission	negative test	NP, OP, sputum								no virus was able to be cultured from any of the samples	yes	yes	yes	no	no	no	2
Kim et al.	Clinical Course and Outcomes of Patients with Severe Acute Respiratory Syndrome Coronavirus 2 Infection: a Preliminary Report of the First 28 Patients from the Korean Cohort Study on COVID-19.	Journal of Korean medical science	yes	Asia	South Korea	case series	10	All confirmed COVID-19 cases in the country across multiple (~10) hospitals (Jan1-28); median age: 40 yrs IQR: 28-54; full range 20-73); 54% males ; 2 asymptomatics. 5 (18%) with chronic dis such as diabetes; 19 received lopinavir/ritonavir for antiviral therapy.	mild	yes	no	no	viral shedding	Upper respiratory tract (URT) including nasopharyngeal and oropharyngeal swab, and lower (LRT); Lung CT; Note: did not perform_x000D_ virologic tests for coinfection of other respiratory viruses such as influenza	yes	yes	no	yes	no		symptom onset	hospital discharge	Upper respiratory tract (URT) - nasopharyngeal with or without oropharyngeal specimen	11		18.5	median time of off-isolation/discharge was 18.5 days after symptom onset (range, 11–27). *Note: suppl table 1 is incomplete (Only goes to day 20)..			27			yes	yes	no	yes	yes	4
Kim et al.	Treatment Response to Hydroxychloroquine, Lopinavir/Ritonavir, and Antibiotics for Moderate COVID 19: A First Report on the Pharmacological Outcomes from South Korea	medRxiv	no	Asia	South Korea	case series	270	Lab confirmed COVID Patients, admitted to hospital	moderate	yes	no	no	viral shedding	nasal swab	yes	no		no	yes	Lopinavir–_x000D_ Ritonavir_x000D_ + antibiotics	start of treatment or study	negative test	nasal swab					19.1	19.1 (5.7)				yes	yes	yes	no	yes	4
Kim et al.	Treatment Response to Hydroxychloroquine, Lopinavir/Ritonavir, and Antibiotics for Moderate COVID 19: A First Report on the Pharmacological Outcomes from South Korea	medRxiv	no	Asia	South Korea	case series	270	Lab confirmed COVID Patients, admitted to hospital	moderate	yes	no	no	viral shedding	nasal swab	yes	no		no	yes	Hydroxychloroquine_x000D_ + antibiotics	start of treatment or study	negative test	nasal swab					15.3	15.3 (3.8)				yes	yes	yes	no	yes	4
Kim et al.	Treatment Response to Hydroxychloroquine, Lopinavir/Ritonavir, and Antibiotics for Moderate COVID 19: A First Report on the Pharmacological Outcomes from South Korea	medRxiv	no	Asia	South Korea	case series	270	Lab confirmed COVID Patients, admitted to hospital	moderate	yes	no	no	viral shedding	nasal swab	yes	no		no	yes	Standard Conservative_x000D_ treatment	start of treatment or study	negative test	nasal swab					20.7	20.7 (10.3)				yes	yes	yes	no	yes	4
Kim et al.	Viral Load Kinetics of SARS-CoV-2 Infection in First Two Patients in Korea	Journal of Korean Medical Science	yes	Asia	South Korea	case series	2	First two cases managed in Korea	moderate	yes	no	no	viral shedding	upper and lower resp tract samples	yes	yes	no	no	no		hospital admission	negative test	respiratory sample	15	days from symptom onset			20.5	calculated from data	26	days from symptom onset until last day of positive result measured		yes	yes	yes	yes	yes	5
Kim et al.	Viral Load Kinetics of SARS-CoV-2 Infection in First Two Patients in Korea	Journal of Korean Medical Science	yes	Asia	South Korea	case series	2	First two cases managed in Korea	moderate	yes	no	no	viral isolation	upper and lower resp tract samples	yes	yes	no	no	no		hospital admission	negative test	respiratory sample								not able to culture any samples		yes	yes	yes	yes	yes	5
Kujawski et al.	Clinical and virologic characteristics of the first 12 patients with coronavirus disease 2019 (COVID-19) in the United States	Nature Medicine	yes	North America	United States	case series	12	12 patients, median age was 53 years (range: 21–68); hospitalised	moderate	yes	no	no	viral shedding	NP, OP, sputum	yes	no	yes	no	no		symptom onset	unclear	NP							26	mentioned in the text26 in NP specimens, day 26 in OP, day 29 in_x000D_ sputum, and day 25 in stool	yes	yes	yes	no	no	no	2
Kujawski et al.	Clinical and virologic characteristics of the first 12 patients with coronavirus disease 2019 (COVID-19) in the United States	Nature Medicine	yes	North America	United States	case series	12	12 patients, median age was 53 years (range: 21–68); hospitalised	moderate	yes	no	no	viral shedding	NP, OP, sputum	yes	no	yes	no	no		symptom onset	unclear	OP							26	mentioned in the text26 in NP specimens, day 26 in OP, day 29 in_x000D_ sputum, and day 25 in stool	yes	yes	yes	no	no	no	2
Kujawski et al.	Clinical and virologic characteristics of the first 12 patients with coronavirus disease 2019 (COVID-19) in the United States	Nature Medicine	yes	North America	United States	case series	12	12 patients, median age was 53 years (range: 21–68); hospitalised	moderate	yes	no	no	viral shedding	NP, OP, sputum	yes	yes	yes	no	no		symptom onset	unclear	Sputum							29	mentioned in the text26 in NP specimens, day 26 in OP, day 29 in_x000D_ sputum, and day 25 in stool	yes	yes	yes	no	no	no	2
Kujawski et al.	Clinical and virologic characteristics of the first 12 patients with coronavirus disease 2019 (COVID-19) in the United States	Nature Medicine	yes	North America	United States	case series	12	12 patients, median age was 53 years (range: 21–68); hospitalised	moderate	yes	no	no	viral isolation	NP, OP, sputum	yes	yes	yes	no	no		symptom onset	unclear	NP, OP							9	culutred on day 9 of illness, but not tried after then again	yes	yes	yes	no	no	no	2
Kumar et al.	SARS-CoV-2 infection in a 76-year-old man with negative results for nasopharyngeal swabs and possible nosocomial transmission	CMAJ Canadian Medical Association Journal	yes	North America	Canada	case report	1	76 year old man; hospitalised for 19 days	severe	yes	no	no	viral shedding	nasal swab, sputum	yes	yes	no	yes	no		hospital admission	unclear	Nasal swab							17	first pos result on day 6; discharged on day 19 and unclear of duration		yes	yes	no	no	no	2
Kumar et al.	SARS-CoV-2 infection in a 76-year-old man with negative results for nasopharyngeal swabs and possible nosocomial transmission	CMAJ Canadian Medical Association Journal	yes	North America	Canada	case report	1	76 year old man; hospitalised for 19 days	severe	yes	no	no	viral isolation	nasal swab, sputum	yes	yes	no	yes	no		hospital admission	unclear	Nasal swab								culture of sputum was negative on day 4, but not reported as attempted other days		yes	yes	no	no	no	2
L'Huillier	Culture-Competent SARS-CoV-2 in Nasopharynx of Symptomatic Neonates, Children, and Adolescents	Emerging Infectious Diseases	yes	Europe	Switzerland	case series	23	children with COVID	unclear	yes	yes	no	viral isolation	NP	yes	no		no	no		symptom onset		NP							5	isolation only tried once		yes	yes	no	no	yes	3
Ladhani et al.	Investigation of SARS-CoV-2 outbreaks in six care homes in London, April 2020	E Clinical Medicine	yes	Europe	UK	case series	518	Residents and staff at care homes in UK	mixed	mixed	no	no	viral isolation	NP	yes	no	no	yes	no		symptom onset	unclear	NP							13			yes	yes	no	no	yes	3
Le et al	The first infant case of COVID-19 acquired from a secondary transmission in Vietnam	The Lancet Child & Adolescent Health	yes	Asia	Vietnam	case series	2	3 month old female and grandma	mild	yes	mixed	no	viral shedding	nasopharyngeal swabs	yes	no	no	yes	no		contact with a case	negative test	NP swab	18	calculated from figure	19	calculated from figure	19	calculated from figure	20	calculated from figure		yes	yes	yes	no	no	3
Le et al.	Severe Acute Respiratory Syndrome Coronavirus 2 Shedding by Travelers, Vietnam, 2020	Emerging infectious diseases	yes	Asia	Vietnam	case series	12	hospitalised; patients were 3 months to 65 years of age; cluster of 6 travelers who came back from Wuhan Jan 17 and found contact transmissions	mild	yes	mixed	no	viral shedding	throat swab	yes	no	no	yes	no		symptom onset	negative test	throat swab					4.6		20	viral shedding detected in asymptomatic patient for up to 9 days		yes	yes	no	no	no	2
Lee et al.	A case of COVID-19 and pneumonia returning from Macau in Taiwan: Clinical course and anti-SARS-CoV-2 IgG dynamic	Journal of Microbiology, Immunology and Infection	yes	Asia	Taiwan	case report	1	Hospitalized patient	unclear	yes	no	no	viral shedding	NP, OP	yes	no	no	yes	no		symptom onset	negative test	NP							20			no	yes	yes	no	yes	3
Lescure et al.	Clinical and virological data of the first cases of COVID-19 in Europe: a case series	The Lancet Infectious Diseases	yes	Europe	France	case series	5	Hospitalized patients with Covid	mixed	yes	no	no	viral shedding	nasopharyngeal and blood, urine, and stool samples	yes	no	yes	no	no		symptom onset	hospital discharge	NP	2		11	computed from raw data	13.6	computed from raw data	24	patient died at day 24	Yes	yes	yes	yes	yes	yes	5
Lescure et al.	Clinical and virological data of the first cases of COVID-19 in Europe: a case series	The Lancet Infectious Diseases	yes	Europe	France	case series	5	Hospitalized patients with Covid	mixed	yes	no	no	viral isolation	nasopharyngeal and blood, urine, and stool samples	yes	no	yes	no	no		symptom onset	hospital discharge	NP							2	unclear if more culture were done after day 2	Yes	yes	yes	yes	yes	yes	5
Li et al.	Case Report: Viral Shedding for 60 Days in a Woman with Novel Coronavirus Disease (COVID-19)	Am J Trop Med Hyg	yes	Asia	China	case report	1	71 year old woman admitted to hospital	moderate	yes	no	no	viral shedding	Op, NP	yes	no		yes	no		symptom onset	negative test	OP, NP							65			yes	yes	yes	yes	no	4
Lim et al.	Case of the Index Patient Who Caused Tertiary Transmission of COVID-19 Infection in Korea: the Application of Lopinavir/Ritonavir for the Treatment of COVID-19 Infected Pneumonia Monitored by Quantitative RT-PCR.	Journal of Korean medical science	yes	Asia	South Korea	case report	1	Hospitalised patient with COVID-19	mild	yes	no	no	viral shedding	sputum	yes	yes		no	no		symptom onset	negative test	sputum							20	computed from raw data from figure		yes	yes	yes	no	yes	4
Lin et al.	Early risk factors for the duration of SARS-CoV-2 viral positivity in COVID-19 patients	Clinical Infectious Diseases	yes	Asia	China	cohort	137	median age of 47 years (range: 4~86 years); hopitalised	mixed	yes	mixed	no	viral shedding	NS	yes	no	no	no	no		hospital admission	negative test	NS	5	stated in text	12	stated in text (range: 4- 45 days)	14.6	stated in text	45	stated in text		yes	yes	no	yes	no	3
Ling et al.	Persistence and clearance of viral RNA in 2019 novel coronavirus disease rehabilitation patients.	Chinese medical journal	yes	Asia	China	case series	66	patients admitted to a Public Health Clinical Center (a tertiary hospital)_x000D_ recovered non-febrile patients without respiratory symptoms who had	mixed	yes	no	no	viral shedding	NP stool urine and blood	yes	no	yes	no	no		symptom onset	negative test	oropharyngeal	2	days from onset synmtoms	9.5	days and IQR, (6.0 to 11.0)			22	days	yes	yes	yes	yes	yes	no	4
Liu et al	Patients of COVID-19 may benefit from sustained lopinavir-combined regimen and the increase of eosinophil may predict the outcome of COVID-19 progression	International Journal of Infectious Diseases	yes	Asia	China	case series	10	10 patients whose disease was confirmed by two consecutive positive results of SARS-CoV-2 RNA tests were screened for eligibility	mixed	yes	no	no	viral shedding	NP	yes	no	no	no	no		hospital admission	hospital discharge	NP	3	CT<43					18			yes	yes	no	no	yes	3
Liu et al.	A severe-type COVID-19 case with prolonged virus shedding	Journal of the Formosan Medical Association	yes	Asia	China	case report	1	40 year old man	severe	yes	no	no	viral shedding	NP, bronchoalveolar lavage fluid	yes	no		yes	no		symptom onset	negative test	NP, bronchoalveolar lavage fluid							25			yes	yes	yes	yes	no	4
Liu et al.	Correlation Between Relative Nasopharyngeal Virus RNA Load and Lymphocyte Count Disease Severity in Patients with COVID-19	Viral Immunology	yes	Asia	China	cohort	38	patients diagnosed with Covid-19 at the hospital	mixed	yes	no	no	viral shedding	NP	yes	no	no	no	yes	Mild disease severity group	symptom onset	unclear	NP			4	The median time that it took for the nucleic acid test to turn negative was 4 days in patients from the mild group, while it was 10 days in patients from the severe group.						yes	yes	no	no	no	2
Liu et al.	Correlation Between Relative Nasopharyngeal Virus RNA Load and Lymphocyte Count Disease Severity in Patients with COVID-19	Viral Immunology	yes	Asia	China	cohort	38	patients diagnosed with Covid-19 at the hospital	mixed	yes	no	no	viral shedding	NP	yes	no	no	no	yes	Severe disease severity group	symptom onset	unclear	NP			10	The median time that it took for the nucleic acid test to turn negative was 4 days in patients from the mild group, while it was 10 days in patients from the severe group.						yes	yes	no	no	no	2
Liu et al.	Viral dynamics in mild and severe cases of COVID-19	The Lancet Infectious Diseases	yes	Asia	China	case series	31	people admitted to hospital with confirmed mild to severe COVID at the time of admission; 46 mild; 30 severe; patients in severe group were significantly older	mixed	yes	no	no	viral shedding	nasopharyngeal swabs	yes	no	no	no	no		symptom onset	unclear	respiratory sample		10 days post-onset, 90% of the mild cases repeatedly testing negative on RT-PCR by day 10; however, severe cases still tested positive at or beyond 10 post-onset					19	from graph of viral load	no	yes	yes	no	no	no	2
Lo et al	Evaluation of SARS-CoV-2 RNA shedding in clinical specimens and clinical characteristics of 10 patients with COVID-19 in Macau	International Journal of Biological Sciences [Electronic Resource]	yes	Asia	China	case series	10	10 patients hospitalized with COVID-19, median age of the patients was 54 years old (IQR:27-64). Three patients were male (30%)	mixed	yes	no	no	viral shedding	NP, stool, urine	yes	no	yes	yes	no		hospital admission	negative test	NP	14	computed from raw date (n=3 if considering 2 consecutive negative results as clearance)	16	computed from raw date (n=3 if considering 2 consecutive negative results as clearance)	16.67	computed from raw date (n=3 if considering 2 consecutive negative results as clearance)	20	computed from raw date (n=3 if considering 2 consecutive negative results as clearance)	yes - stool_x000D_ no - urine	no	yes	no	no	no	1
Lombardi et al.	Characteristics of 1,573 healthcare workers who underwent nasopharyngeal swab for SARS-CoV-2 in Milano, Lombardy, Italy	Clinical Microbiology & Infection	yes	Europe	Italy	case series	138	Healthcare workers tested for COVID	mixed	mixed	no	no	viral shedding	NP	yes	no		yes	no		positive test	unclear	NP			23	(95% CI: 19-24)			31			yes	yes	no	no	no	2
Lu et al.	Symptomatic Infection is Associated with Prolonged Duration of Viral Shedding in Mild Coronavirus Disease 2019: A Retrospective Study of 110 Children in Wuhan	Pediatric Infectious Disease Journal	yes	Asia	China	case series	110	Children who where hospitalized	moderate	yes	yes	no	viral shedding	NP, throat	yes	no		yes	no		symptom onset plus others	hospital discharge	NP, throat	5		15	15 (11–20)			37			yes	yes	yes	yes	no	4
Lui et al	Prolonged Virus Shedding Even after Seroconversion in a Patient with COVID-19.	The Journal of infection	yes	Asia	Taiwan	case report	1	patient who visited ED and was subsequently admitted to hospital based on suspicion for COVID	mild	yes	no	no	viral shedding	sputum, throat specimens from gargling, stool, serum	yes	yes	yes	no	no		symptom onset	unclear	sputum (viral shedding)							63	63 for shedding	yes - stool	yes	yes	yes	no	yes	4
Lui et al	Prolonged Virus Shedding Even after Seroconversion in a Patient with COVID-19.	The Journal of infection	yes	Asia	Taiwan	case report	1	patient who visited ED and was subsequently admitted to hospital based on suspicion for COVID	mild	yes	no	no	viral isolation	sputum, throat specimens from gargling, stool, serum	yes	yes	yes	no	no		symptom onset	last viral isolation	sputum (viral isolation)							18	from sputum COVID could be cultured for 18 days	yes - stool	yes	yes	yes	no	yes	4
Lui et al.	Viral dynamics of SARS-CoV-2 across a spectrum of disease severity in COVID-19	Journal of Infection	yes	Asia	Hong Kong	case series	11	first eleven laboratory-confirmed COVID-19 patients hospitalized in two hospitals in Hong Kong in February 2020	mixed	yes	no	no	viral shedding	pooled nasopharyngeal and throat swabs, lower respiratory tract samples, peripheral blood plasma, stool	yes	yes	yes	no	no		symptom onset	unclear	upper respiratory	5	days from illness onset	15	days (range), 15 (5-29)			29	days from illness onset	yes	yes	yes	yes	yes	yes	5
Luo, A.	Positive SARS-Cov-2 test in a woman with COVID-19 at 22 days after hospital discharge: A case report	Journal of Traditional Chinese Medical Sciences.	yes	Asia	China	case report	1	58 year old woman; hospitalised	moderate	yes	no	no	viral shedding	throat swab, blood sample (venous and finger prick)	yes	no	yes	yes	no		hospital admission	negative test	throat swab							21	until 2 cons neg tests found in throat swab	yes	yes	yes	yes	yes	yes	5
Lv et al.	Dynamic change process of target genes by RT-PCR testing of SARS-Cov-2 during the course of a Coronavirus Disease 2019 patient	Clinica Chimica Acta	yes	Asia	China	case report	1	54 y/o man; hospitalised	moderate	yes	no	no	viral shedding	OP, sputum, anal swab	yes	yes	yes	no	no		hospital admission	negative test	oropharyngeal swab							19	oropharyngeal swab specimens were negative on day 3 and day 8, pending on day 9 and day 10, positive on day 16, and negative on day 19 and day 20	yes	yes	yes	yes	no	yes	4
Mallat et al.	Hydroxychloroquine is associated with slower viral clearance in clinical COVID-19 patients with mild to moderate disease: A retrospective study	medRxiv	no	Asia	United Arab Emirates	case series	34	Hospitalized patiends with COVID	moderate	yes	no	no	viral shedding	NP	yes	no		yes	no	Those treated with Hydroxychloroquine	positive test	negative test	NP			17	(17 [13-21]						yes	yes	yes	no	no	3
Mallat et al.	Hydroxychloroquine is associated with slower viral clearance in clinical COVID-19 patients with mild to moderate disease: A retrospective study	medRxiv	no	Asia	United Arab Emirates	case series	34	Hospitalized patiends with COVID	moderate	yes	no	no	viral shedding	NP	yes	no		yes	no	Those not treated with Hydroxychloroquine	positive test	negative test	NP			10	10_x000D_ [4-13] days,						yes	yes	yes	no	no	3
Mandi et al.	Contact tracing and isolation of asymptomatic spreaders to successfully control the COVID-19 epidemic among healthcare workers in Milan (Italy)	medRxiv	no	Europe	Italy	case series	143	Healthcare workers tested positive for COVID	unclear	unclear	no	no	viral shedding	NP	yes	no		yes	yes	San Carlo hospital	positive test	negative test	NP	14		21				21			yes	yes	yes	no	no	3
Mandi et al.	Contact tracing and isolation of asymptomatic spreaders to successfully control the COVID-19 epidemic among healthcare workers in Milan (Italy)	medRxiv	no	Europe	Italy	case series	143	Healthcare workers tested positive for COVID	unclear	unclear	no	no	viral shedding	NP	yes	no		yes	yes	San Paolo hospital	positive test	negative test	NP	15		25				46			yes	yes	yes	no	no	3
Mansour et al.	First Case of an Infant with COVID-19 in the Middle East	Cureus	yes	Asia	Lebanon	case report	1	16 month old infant	unclear	yes	yes	no	viral shedding	NP	yes	no		no	no		hospital admission	negative test	NP							5		no	yes	yes	yes	no	no	3
Mao et al.	A child with household transmitted COVID-19.	BMC infectious diseases	yes	Asia	China	case report	1	14 month old male infant	unclear	yes	yes	no	viral shedding	NP	yes	no	no	no	no		symptom onset	unclear	NP							28		yes	yes	yes	yes	no	no	3
Marchand-Senécal et al.	Diagnosis and Management of First Case of COVID-19 in Canada: Lessons_x000D_ applied from SARS	Clinical Infectious Diseases	yes	North America	Canada	case report	1	One admitted patient. 56 yo male with fever, cough, no requirement for oxygen.	mild	yes	no	no	viral shedding	mid-turbinate (nasal), throat, NP	yes	no	no	yes	no		symptom onset	negative test	NP and throat.							26	n=1 NP swab was negative for first time on day 23 (also on day 27). Throat swab was negative starting on day 7 from symptom onset followed by 6 negative swabs up to day 27. Mid turbinate swab was positive until day 8 and then not repeated again. Swab in right on (NP)		yes	yes	yes	yes	yes	5
Million et al.	Early treatment of COVID-19 patients with hydroxychloroquine and azithromycin: A retrospective analysis of 1061 cases in Marseille, France	Travel Medicine & Infectious Disease	yes	Europe	France	case series	1061	Patients with COVID treated with hydroxychloroquine and azithromycin	mixed	mixed	mixed	no	viral shedding	NP	yes	no		yes	no		start of treatment or study	negative test	NP							15	1 still positive		yes	yes	no	no	yes	3
Million et al.	Early treatment of COVID-19 patients with hydroxychloroquine and azithromycin: A retrospective analysis of 1061 cases in Marseille, France	Travel Medicine & Infectious Disease	yes	Europe	France	case series	1061	Patients with COVID treated with hydroxychloroquine and azithromycin	mixed	mixed	mixed	no	viral isolation	NP	yes	no		yes	no		start of treatment or study	last positive test	NP							9	viral culture negative day 10		yes	yes	no	no	yes	3
Nicastri et al.	Coronavirus disease (COVID-19) in a paucisymptomatic patient: epidemiological and clinical challenge in settings with limited community transmission, Italy, February 2020	Eurosurveillance	yes	Europe	Italy	case report	1	case study 20 yo M italian evacuated from wuhan. Only symptom mild conjunctivitis, CT chest scan = normal.	mild	yes	no	no	viral shedding	NP, OP, stool, urine, spermatic fluid, saliva, blood, conjunctival swabs	yes	no	yes	yes	no		symptom onset	negative test	NP and OP				n/a single case		n/a single case	12	positive for 12 days (NP/ OP swab) from start of mild symptoms.	Yes	yes	yes	yes	yes	yes	5
Pan et al.	Epidemiological and clinical characteristics of 26 asymptomatic SARS-CoV-2 carriers	The Journal of Infectious Diseases	yes	Asia	China	case series	26	26 asymptomatic hospitalized patients (found by contact tracing) with positive RT-PCR, all asymptomatic. 61.5% male, median age 29.5 (2-80 years), 2 patients with hx hypertension, 1 with coronary artery disease. 9 had normal CT-chest (unchanged during stay), 10 with typical COVID CT Chest manifestations (e.g. ground glass opacities, all showed improvement), 7 patients had atypical manifestations …	mild	yes	mixed	no	viral shedding	sputum and throat swabs	yes	yes	no	yes	no		positive test	negative test	Sputum and/or throat swabs				In 18 asymptomatic carriers, the exact time of contact with a confirmed possible COVID was known and is the period reported here. Was over 30 days in 4 patients. _x000D_ For all 26 patients. The period from diagnosis (first positive test) to clearance was 10 days in 15 patients, <=20 days in 23 patients and >20 days in 3 patients (MAX 22 days)_x000D_ 21.5 (range 10-36 days) from contact (n=18)			22	period from diagnosis to a negative PCR was within 20 days for 23/26 (88.5%) of asymptomatic patients. 36 days from contact with potential or confirmed case (n=18). Number on right refers to from diagnosis.		yes	yes	yes	yes	yes	5
Pan et al.	Viral load of SARS-CoV-2 in clinical samples	The Lancet Infectious Diseases	yes	Asia	China	case series	2	hospitalised patients with confirmed COVID-19	unclear	yes	no	no	viral shedding	throat swab, sputum, urine, stool	yes	no	yes	no	no		hospital admission	negative test	throat	9		9	computed from raw data	9	computed from raw data	9		no	yes	yes	yes	no	no	3
Pan et al.	Viral load of SARS-CoV-2 in clinical samples	The Lancet Infectious Diseases	yes	Asia	China	case series	2	hospitalised patients with confirmed COVID-19	unclear	yes	no	no	viral shedding	throat swab, sputum, urine, stool	yes	yes	yes	no	no		hospital admission	negative test	sputum	8		9	computed from raw data	10	computed from raw data	12		no	yes	yes	yes	no	no	3
Peng et al.	2019 Novel Coronavirus can be detected in urine, blood, anal swabs and oropharyngeal swabs samples	medRxiv	no	Asia	China	case series	9	Not clear if inpatient or outpatient, age range 27-62, 8/9 with no comorbidity	mild	unclear	no	no	viral shedding	OP, urine, blood, anal swab	yes	no	yes	yes	no		symptom onset	negative test	OP	10	10 days * see note re: quality concerns					17		Yes	yes	yes	no	no	no	2
Peng et al.	Seven discharged patients turning positive again for SARS-CoV-2 on quantitative RT-PCR	American Journal of Infection Control	yes	Asia	China	case series	7	hospitalised, discharged, then re-hopsitalised; patients 1-4 family cluster;	mild	yes	no	no	viral shedding	throat swab, anal swab	yes	no	yes	yes	no		hospital admission	hospital discharge	throat swab							42	2 cases with a single positive PCR swab after being discharged. Time is from admission (	yes	yes	yes	yes	no	no	3
Perera et al.	SARS-CoV-2 Virus Culture and Subgenomic RNA for Respiratory Specimens from Patients with Mild Coronavirus Disease	Emerging infectious diseases	yes	Asia	Hong Kong	case series	35	Patients positive for COVID-19	mixed	yes	mixed	no	viral shedding	NP, throat, sputum, saliva	yes	yes	no	yes	no		symptom onset	negative test	NP, throat, sputum, saliva							30	>30		yes	yes	no	yes	yes	4
Perera et al.	SARS-CoV-2 Virus Culture and Subgenomic RNA for Respiratory Specimens from Patients with Mild Coronavirus Disease	Emerging infectious diseases	yes	Asia	Hong Kong	case series	35	Patients positive for COVID-19	mixed	yes	mixed	no	viral isolation	NP, throat, sputum, saliva	yes	yes	no	yes	no		symptom onset	negative test	NP, throat, sputum, saliva							8			yes	yes	no	yes	yes	4
Pongpirul et al.	Clinical Characteristics of Patients Hospitalized with Coronavirus Disease, Thailand	Emerging Infectious Diseases	yes	Asia	Thailand	case series	11	Patients hospitalized with COVID-19	unclear	yes	no	no	viral shedding	NP, OP	yes	no	no	yes	no		symptom onset	negative test	NP, OP (does not differentiate)		this is from the patient who left (4 days)	14	9 - 26 (assuming IQR)			31			yes	yes	yes	no	yes	4
Qi et al.	Factors associated with duration of viral shedding in adults with COVID-19 outside of Wuhan, China: A retrospective cohort study	International Journal of Infectious Diseases	yes	Asia	China	case series	147	Hospitalized patients with COVID	severe	yes	no	no	viral shedding	NP/throat	yes	no		no	no		symptom onset	negative test	NP/throat	6		17	(IQR, 12 to_x000D_ 21).			47			no	no	no	no	no	0
Qian et al.	Duration of SARS-CoV-2 viral shedding during COVID-19 infection.	Infectious diseases (London, England)	yes	Asia	China	case series	24	Hospital patients with Covid; this retrospective study follows them after discharge	mild	yes	no	no	viral shedding	OP, rectal swab	yes	no	yes	yes	no		hospital admission	negative test	OP	4		12	12 days (IQR 9-14)			34	unclear about whether viral shedding pertains to just OP or OP AND rectal swabs, measurement in (OP)	yes	yes	yes	no	yes	no	3
Qiancheng et al.	Coronavirus disease 2019 in pregnancy.	International journal of infectious diseases : IJID : official publication of the International Society for Infectious Diseases	yes	Asia	China	case series	82	Pregnant and non-pregnant reproductive aged women with COVID	mixed	yes	no	no	viral shedding	throat	yes	no		no	no		symptom onset	negative test	throat							40	Number not quite reported and 3 patients still positive at 40 days		yes	yes	no	no	no	2
Qiu et al.	A Typical Case of Critically Ill Infant of Coronavirus Disease 2019 With Persistent Reduction of T Lymphocytes.	The Pediatric infectious disease journal	yes	Asia	China	case report	1	8 month old male infant	severe	yes	yes	no	viral shedding	NP, rectal	yes	no	no	no	no		symptom onset	negative test	NP							49		yes	yes	yes	yes	no	no	3
Qiu et al.	Clinical and epidemiological features of 36 children with coronavirus disease 2019 (COVID-19) in Zhejiang, China: an observational cohort study	The Lancet Infectious Diseases	yes	Asia	China	case series	36	Hospitalizized Pediatric patients age 0-16 years (mean 8.3 (SD3.5)., 36% female, Severity: 47% mild (28% asymptomatic, ,19% acute URTI symptom) , 53% moderate disease (mild pneumonia, no severe cases. All received lopinavirritonavir, mean time in h	moderate	yes	yes	no	viral shedding	NP,	yes	no	no	yes	no		hospital admission	negative test	NP		7			10	SARS-CoV-2 RT-PCR results became negative after a mean of 10 (SD 2, range 7-22 days) days of treatment, regardless of the various initial manifestations of patients.	22	SARS-CoV-2 RT-PCR results became negative after a mean of 10 (SD 2, range 7-22 days) days of treatment, regardless of the various initial manifestations of patients.		yes	yes	yes	no	no	3
Qu et al.	Positive result of Sars-Cov-2 in sputum from a cured patient with COVID-19.	Travel Medicine and Infectious Disease	yes	Asia	China	case report	1	49 y/o man; hospitalised	mild	yes	no	no	viral shedding	throat swab, sputum	yes	no	no	yes	no		hospital admission	negative test	throat swab							21	on day 20 and 21, patient tested negative and was ready for discharge; on day 23, the last test showed pos for sputum and neg for throat swab		yes	yes	no	no	no	2
Qu et al.	Positive result of Sars-Cov-2 in sputum from a cured patient with COVID-19.	Travel Medicine and Infectious Disease	yes	Asia	China	case report	1	49 y/o man; hospitalised	mild	yes	no	no	viral shedding	throat swab, sputum	yes	yes	no	yes	no		hospital admission	unclear	sputum							24	on day 20 and 21, patient tested negative and was ready for discharge; on day 23, the last test showed pos for sputum and neg for throat swab		yes	yes	no	no	no	2
Sanville et al.	A Community Transmitted Case of Severe Acute Respiratory Distress Syndrome due to SARS CoV2 in the United States	Clinical Infectious Diseases	yes	North America	United States	case report	1	Hospitalized adult	severe	yes	no	no	viral shedding	respiratory, not specified	yes	no	no	no	no		symptom onset	negative test	respiratory assumed							25	since start of ILI symptoms, in figure		yes	yes	yes	no	no	3
Scotte et al.	First Mildly Ill, Non-Hospitalized Case of Coronavirus Disease 2019 (COVID-19) Without Viral Transmission in the United States - Maricopa County, Arizona, 2020.	Clinical infectious diseases : an official publication of the Infectious Diseases Society of America	yes	North America	United States	case report	1	Community case	mild	no	no	no	viral shedding	NP, OP	yes	no	no	no	no		symptom onset	negative test	OP							18	3 inconclusive tests before a positive and then a negative		yes	yes	yes	no	yes	4
Scotte et al.	First Mildly Ill, Non-Hospitalized Case of Coronavirus Disease 2019 (COVID-19) Without Viral Transmission in the United States - Maricopa County, Arizona, 2020.	Clinical infectious diseases : an official publication of the Infectious Diseases Society of America	yes	North America	United States	case report	1	Community case	mild	no	no	no	viral shedding	NP, OP	yes	no	no	no	no		symptom onset	negative test	NP							20	3 inconclusive tests before a positive and then a negative		yes	yes	yes	no	yes	4
Seah et al.	Assessing Viral Shedding and Infectivity of Tears in Coronavirus Disease 2019 (COVID-19) Patients	Opthalmology	yes	Asia	Singapore	case series	17	Hospitalized patients with Covid	unclear	yes	no	no	viral shedding	NP, tears	yes	no	yes	yes	no		symptom onset	negative test	NP	5	calculated from data					20	still positive at end of study	no	yes	yes	no	no	yes	3
Shabrawishi et al.	Negative nasopharyngeal SARS-CoV-2 PCR conversion in Response to different therapeutic interventions	medRxiv	no	Middle East	Saudi Arabia	cohort	93	Hospitalized patients with COVID	mixed	yes	no	no	viral shedding	NP	yes	no		no	no		positive test	negative test	NP			6	median time of 6.00 days (4.50 – 9.00)			12	unclear if all negative at end of study, but secondary endpoint is being negative at 12 days with not all were		yes	yes	no	no	no	2
Shastri et al.	Delayed clearance of SARS-CoV2 in male compared to female patients: High ACE2 expression in testes suggests possible existence of gender-specific viral reservoirs	medRxiv	no	Asia	India	case series	68	symptomatic adults and children admitted to isolation ward with NP/OP swab positive by PCR. 48 males, 20 (29%) females, median age 27 (3-75) Also tested household members of these cases (n= unclear).	unclear	yes	mixed	no	viral shedding	NP/OP	yes	no	no	no	yes	Females	hospital admission	negative test	NP/OP	1		4	Females = 4 days (range 1-10); males = 6 days (range 1-15) (NP, OP). Note this was probably days from admission.			10	See median note, 15 days (NP, OP)		yes	yes	yes	yes	no	4
Shastri et al.	Delayed clearance of SARS-CoV2 in male compared to female patients: High ACE2 expression in testes suggests possible existence of gender-specific viral reservoirs	medRxiv	no	Asia	India	case series	68	symptomatic adults and children admitted to isolation ward with NP/OP swab positive by PCR. 48 males, 20 (29%) females, median age 27 (3-75) Also tested household members of these cases (n= unclear).	unclear	yes	mixed	no	viral shedding	NP/OP	yes	no	no	no	yes	Males	hospital admission	negative test	NP/OP	1		6	Females = 4 days (range 1-10); males = 6 days (range 1-15) (NP, OP). Note this was probably days from admission.			15	See median note, 15 days (NP, OP)		yes	yes	yes	yes	no	4
Shen et al.	Treatment of 5 Critically Ill Patients with COVID-19 with Convalescent Plasma	JAMA Journal of the American Medical Association.	yes	Asia	China	case series	5	5 patients who were critically ill as part of a study on plasma treatment. Convalescent plasmawas_x000D_ administered between 10 and 22 days after admission.	severe	yes	no	no	viral shedding	NP specimens	yes	no	no	no	no		symptom onset	negative test	NP	24	counted from symptom start					36	became negative 12 days after transfusion		yes	yes	no	no	no	2
Singanayagam et al.	Duration of infectiousness and correlation with RT-PCR cycle threshold values in cases of COVID-19, England, January to May 2020	Eurosurveillance	yes	Europe	UK	case series	176	Symptomatic cases that tested positive and had a clear record of dates of symptom onset and sample collection	mixed	mixed	mixed	no	viral isolation	NP, nose, throat, combined nose and throat, NP aspirates	yes	yes	no	yes	no		symptom onset		NP, nose, throat, combined nose and throat, NP aspirates			4	(IQR: 1–8; range: −13 to 12)			12			yes	yes	yes	yes	yes	5
Song et al.	Clinical and epidemiological features of COVID-19 family clusters in Beijing, China	Journal of Infection.	yes	Asia	China	case series	22	3 family clusters	mixed	mixed	no	no	viral shedding	throat	yes	no	no	yes	no		positive test	negative test	throat	5					not calculated as particpants still positive	37			yes	yes	no	yes	yes	4
Su et al.	Transmission risk of patients with COVID-19 meeting discharge criteria should be interpreted with caution	Journal of Zhejiang University SCIENCE B	yes	Asia	China	case series	2	Hospitalized patients with COVID	unclear	yes	no	no	viral shedding	sputum	yes	yes		yes	no		hospital admission	hospital discharge	Sputum	17				19		21			yes	yes	yes	yes	yes	5
Sun et al.	Isolation of infectious SARS-CoV-2 from urine of a COVID-19 patient	Emerging Microbes & Infections	yes	Asia	China	case report	1	72 year old man admitted to hospital	unclear	yes	no	no	viral isolation	OP, urine	yes	no	yes	no	no		symptom onset	last positive test										yes	yes	yes	no	no	no	2
Sun et al.	Isolation of infectious SARS-CoV-2 from urine of a COVID-19 patient	Emerging Microbes & Infections	yes	Asia	China	case report	1	72 year old man admitted to hospital	unclear	yes	no	no	viral shedding	OP, urine	yes	no	yes	no	no		symptom onset	last positive test	OP							42		yes	yes	yes	no	no	no	2
Tan et al	A special case of COVID-19 with long duration of viral shedding for 49 days		no	Asia	China	case series	2	Patients hospitalized with COVID-19	mixed	yes	no	no	viral shedding	OP	yes	no	no	no	no		symptom onset	last positive test	OP	24	tests not done daily, so may overestimate duration			37.5	calculated from 2 patients with data	51			yes	yes	yes	yes	yes	5
Tan et al	Duration of viral detection in throat and rectum of a patient with COVID-19	medrxiv	no	Asia	Vietnam	case report	1	48 y/o female; hospitalised	moderate	yes	no	no	viral shedding	throat swab, rectal swab, plasma, urine	yes	no	yes	no	no		hospital admission	negative test	thoat swab							12		yes	yes	yes	yes	yes	yes	5
Tan et al.	Viral Kinetics and Antibody Responses in Patients with COVID-19	medRxiv	no	Asia	China	case series	67	Patients hospitalized with COVID-19	mixed	yes	mixed	no	viral shedding	NP, Sputum, blood, urine, stool	yes	yes	yes	no	no		symptom onset	negative test	NP	3		12	12 days (range, 3-38 )			39		yes	yes	yes	yes	yes	yes	5
Tan et al.	Viral Kinetics and Antibody Responses in Patients with COVID-19	medRxiv	no	Asia	China	case series	67	Patients hospitalized with COVID-19	mixed	yes	mixed	no	viral shedding	NP, Sputum, blood, urine, stool	yes	yes	yes	no	no		symptom onset	negative test	Sputum	5		19	19 days (range, 5-37)			38		yes	yes	yes	yes	yes	yes	5
Tang et al.	Hydroxychloroquine in patients mainly with mild to moderate COVID-19: an open-label, randomized, controlled trial	BMJ	yes	Asia	China	clinical trial	150	Patients hospitalized with COVID-19	mixed	yes	no	no	viral shedding	upper and/or lower respiratory samples		no		no	no		unclear	negative test	upper and/or lower respiratory samples							23			yes	yes	no	no	yes	3
Thevarajan et al.	Breadth of concomitant immune responses prior to patient recovery: a case report of non-severe COVID-19	Nature Medicine	yes	Australia	Australia	case report	1	47 y.o women, was in wuhan 7d prior to symptom onset, presented to hospital 4 d after symptom onset. Healthy non-smoker, takes no medications. Was tracked after presenting at hospital on day 4 of symptoms.	moderate	yes	no	no	viral shedding	NP, sputum, feces, rectal swab, urine, whole blood, throat swab	yes	yes	yes	no	no		symptom onset	negative test	NP							7	NP swab negative on 4 consecutive days 7-10	yes	yes	yes	yes	no	yes	4
To et al.	Consistent detection of 2019 novel coronavirus in saliva	Clinical Infectious Diseases	yes	Asia	Hong Kong	case series	6	Hospitalized patiens with laboratory confirmed COVID	unclear	yes	no	no	viral shedding	saliva	yes	no	no	no	no		hospital admission	negative test	saliva							11	from first day of hospitalization, patient still positive at end of study		yes	yes	no	no	no	2
To et al.	Temporal profiles of viral load in posterior oropharyngeal saliva samples and serum antibody responses during infection by SARS-CoV-2: an observational cohort study.	Lancet	yes	Asia	Hong Kong	case series	23	Admitted atients with RT-PCR confirmed SARS CoV 2 (NP or sputum), meidan age 62, range 37-75, 13 male, 10 female, 48% with chronic illness (most commonly hypertension>diabetes). 5 were admitted to ICU, incl. 2 that were intubated, 2 patients died.	mixed	yes	no	no	viral shedding	blood, urine, OP (posterior), rectal, antibodies to nucleoprotein and spike protein receptor binding domain.	yes	no	yes	no	no		symptom onset	unclear	posterior OP sample (not a swab). Morning saliva sample by clearing/coughing prior to tooth brushing. ETA if intubated.	0	OP saliva specimen was negative in 13% of cases. Did not test prior to symptom onset. 1 sample had positive saliva at symptom onset.					25	Of the 21/23 patients who survived, 33% had viral RNA dected for 20+ days after symptom onset. Longest postive OP saliva sample was 25 days.	yes	yes	yes	yes	yes	no	4
Tu et al.	Analysis of factors affected the SARS-CoV-2 viral shedding time of COVID-19 patients in Anhui, China: a retrospective study	preprints.org	no	Asia	China	case series	40	Hospitalised patients with COVID-19	mixed	yes	no	no	viral shedding	pharyngeal swab_x000D_	yes	no	no	no	yes	Group A with viral shedding of 9 days or less	symptom onset	negative test	pharyngeal swab	3		7	median, (range)_x000D_ _x000D_ (separated into 2 groups based on length of viral shedding:_x000D_ group A (9 days or less) n=14_x000D_ group b (10 ore more days) n=26)			9			yes	yes	yes	yes	yes	5
Tu et al.	Analysis of factors affected the SARS-CoV-2 viral shedding time of COVID-19 patients in Anhui, China: a retrospective study	preprints.org	no	Asia	China	case series	40	Hospitalised patients with COVID-19	mixed	yes	no	no	viral shedding	pharyngeal swab_x000D_	yes	no	no	no	yes	Group B with viral shedding of 10 or more days	symptom onset	negative test	pharyngeal swab	10		16	median, (range)_x000D_ _x000D_ (separated into 2 groups based on length of viral shedding:_x000D_ group A (9 days or less) n=14_x000D_ group b (10 ore more days) n=26)			36			yes	yes	yes	yes	yes	5
van Kampen et al.	Shedding of infectious virus in hospitalized patients with coronavirus disease-2019 (COVID-19): duration and key determinants	medRxiv	no	Europe	The Netherlands	case series	129	Hospitalized patients with COVID	severe	yes	no	no	viral isolation	respiratory (upper and sputum)	yes	yes		no	no		symptom onset	last viral isolation	respiratory (upper and sputum)	0		8	IQR 5 – 11, range 0 – 20			20			yes	yes	yes	yes	no	4
Wajnberg et al.	Humoral immune response and prolonged PCR positivity in a cohort of 1343 SARS-CoV 2 patients in the New York City region	medRxiv	no	North America	United States	cross-sectional	584	Patients who had tested positive for COVID or were suspected to have COVID, or were healthcare workers	mixed	mixed	mixed	no	viral shedding	NP	yes	no		yes	no		symptom onset	unclear	NP	11		20				43	unclear if this person became negative or not in the study		yes	yes	no	no	yes	3
Wang et al.	A case report of moderate COVID-19 with an extremely long-term viral shedding period in China	Research Square	no	Asia	China	case report	1	Hospitalized patient	moderate	yes	no	no	viral shedding	NP, OP, stool, anal	yes	no	yes	yes	no		symptom onset	negative test	throat							32		yes	yes	yes	yes	yes	yes	5
Wang et al.	Nosocomial Outbreak of 2019 Novel Coronavirus Pneumonia in Wuhan, China	The European respiratory journal.	yes	Asia	China	case series	20	People with confirmed or suspected COVID and their contacts	moderate	mixed	mixed	no	viral shedding	NP	yes	no	yes	yes	no		symptom onset	unclear	NP	12		18.5	18.5 (range 12–25) IQR: 14.25–21.75			25		yes	yes	yes	no	yes	no	3
Wang et al.	Rehospitalization of a Recovered Coronavirus Disease 19 (COVID-19) Child With Positive Nucleic Acid Detection.	The Pediatric infectious disease journal	yes	Asia	China	case report	1	8 year old child; hospitalised discharged then re-hospitalised for fever	mild	yes	yes	no	viral shedding	throat swab	yes	no	no	no	no		symptom onset	unclear	throat swab							32	tested positive Feb 6, 9, and 13th; tested negative on Feb 16th and 17th and March 3rd, but tested postitive on March 5th		yes	yes	no	yes	yes	4
Wolf et al.	Clinical and Epidemiological Features of a Family Cluster of Symptomatic and Asymptomatic SARS-CoV-2 Infection	Journal of the Pediatric Infectious Diseases Societ	yes	Europe	Germany	case series	2	Family cluster with 3 children	mild	yes	yes	no	viral shedding	pharyngeal swab, stool	yes	no	yes	yes	no		symptom onset	negative test	pharyngeal swab					8	calculated from data	8	from the text, the abstract reports different numbers but unclear what this is calculated from	yes	yes	yes	yes	yes	no	4
Wölfel et al.	Virological assessment of hospitalized patients with COVID-2019	Nature	yes	Europe	Germany	case series	9	Hospitalized, Young - middle age patients with minimal pre-existing disease (one each hypothyroid, COPD, hypercholesteremia), and relatively mild symptoms. Patients (n=9) had aquired infection upon known close contact with an index case (therefore no rep bias due to symptom based case definitions). All treated in a single hospital in germany. All aquired infections upon known close contact with a…	moderate	yes	no	no	viral shedding	OP, NP, sputum, feces	yes	yes	yes	no	no		symptom onset	unclear	sputum	1	All swabs (OP and NP) tested positive between days 1-5 post symptom onset and evidence of replication in URT samples. Throat Swabs taken after day 5 (had lower average viral load) and a detection rate of 39.93%_x000D_				Viral RNA remained detectable (in throat swabs) well into second week post symptom onset in spite of symptoms waning by end of first week._x000D_ live virus isolation in 16.66% of throat swabs and 83.33% of sputum samples in 1st week of symptoms. No isolates from samples after day 8 in spite of ongoing high viral loads._x000D_	28	Stool and Sputum samples remained RNA positive over 3 weeks in 6/9 patients in spite of full resolution of symptoms. _x000D_ live virus isolation in 16.66% of throat swabs and 83.33% of sputum samples in 1st week of symptoms. No isolates from samples after day 8 in spite of ongoing high viral loads._x000D_ The last swab that tested positive was 28 days (OP or NP swab)after symptom onset (from tex…	Yes	yes	yes	no	no	yes	3
Wölfel et al.	Virological assessment of hospitalized patients with COVID-2019	Nature	yes	Europe	Germany	case series	9	Hospitalized, Young - middle age patients with minimal pre-existing disease (one each hypothyroid, COPD, hypercholesteremia), and relatively mild symptoms. Patients (n=9) had aquired infection upon known close contact with an index case (therefore no rep bias due to symptom based case definitions). All treated in a single hospital in germany. All aquired infections upon known close contact with a…	moderate	yes	no	no	viral shedding	OP, NP, sputum, feces	yes	yes	yes	no	no		symptom onset	unclear	OP or NP	1	All swabs (OP and NP) tested positive between days 1-5 post symptom onset and evidence of replication in URT samples. Throat Swabs taken after day 5 (had lower average viral load) and a detection rate of 39.93%_x000D_				Viral RNA remained detectable (in throat swabs) well into second week post symptom onset in spite of symptoms waning by end of first week._x000D_ live virus isolation in 16.66% of throat swabs and 83.33% of sputum samples in 1st week of symptoms. No isolates from samples after day 8 in spite of ongoing high viral loads._x000D_	22	Stool and Sputum samples remained RNA positive over 3 weeks in 6/9 patients in spite of full resolution of symptoms. _x000D_ live virus isolation in 16.66% of throat swabs and 83.33% of sputum samples in 1st week of symptoms. No isolates from samples after day 8 in spite of ongoing high viral loads._x000D_ The last swab that tested positive was 28 days (OP or NP swab)after symptom onset (from tex…	Yes	yes	yes	no	no	yes	3
Wölfel et al.	Virological assessment of hospitalized patients with COVID-2019	Nature	yes	Europe	Germany	case series	9	Hospitalized, Young - middle age patients with minimal pre-existing disease (one each hypothyroid, COPD, hypercholesteremia), and relatively mild symptoms. Patients (n=9) had aquired infection upon known close contact with an index case (therefore no rep bias due to symptom based case definitions). All treated in a single hospital in germany. All aquired infections upon known close contact with a…	moderate	yes	no	no	viral isolation	OP, NP, sputum, feces	yes	no	yes	no	no		symptom onset	last viral isolation	sputum	1	All swabs (OP and NP) tested positive between days 1-5 post symptom onset and evidence of replication in URT samples. Throat Swabs taken after day 5 (had lower average viral load) and a detection rate of 39.93%_x000D_				Viral RNA remained detectable (in throat swabs) well into second week post symptom onset in spite of symptoms waning by end of first week._x000D_ live virus isolation in 16.66% of throat swabs and 83.33% of sputum samples in 1st week of symptoms. No isolates from samples after day 8 in spite of ongoing high viral loads._x000D_	8	Stool and Sputum samples remained RNA positive over 3 weeks in 6/9 patients in spite of full resolution of symptoms. _x000D_ live virus isolation in 16.66% of throat swabs and 83.33% of sputum samples in 1st week of symptoms. No isolates from samples after day 8 in spite of ongoing high viral loads._x000D_ The last swab that tested positive was 28 days (OP or NP swab)after symptom onset (from tex…	Yes	yes	yes	no	no	yes	3
Wölfel et al.	Virological assessment of hospitalized patients with COVID-2019	Nature	yes	Europe	Germany	case series	9	Hospitalized, Young - middle age patients with minimal pre-existing disease (one each hypothyroid, COPD, hypercholesteremia), and relatively mild symptoms. Patients (n=9) had aquired infection upon known close contact with an index case (therefore no rep bias due to symptom based case definitions). All treated in a single hospital in germany. All aquired infections upon known close contact with a…	moderate	yes	no	no	viral isolation	OP, NP, sputum, feces	yes	no	yes	no	no		symptom onset	last viral isolation	OP, NP							5	date of 1st negative	Yes	yes	yes	no	no	yes	3
Wu et al	Discontinuation of antiviral drugs may be the reason for recovered COVID-19 patients testing positive again	British Journal of Hospital Medicine	yes	Asia	China	case report	1	One 46 yo female admitted with COVID 5 days after symptom onset.	mild	yes	no	no	viral shedding	throat swab	yes	no	no	yes	no		hospital admission	negative test	throat swabs							20	calculated from dates		no	yes	yes	yes	no	3
Wu et al.	Prolonged presence of SARS-CoV-2 viral RNA in faecal samples	The Lancet Gastroenterology &_x000D_ Hepatology	yes	Asia	China	case series	41	Hospitalized patients with COVID 19	unclear	yes	no	no	viral shedding	throat, fecal	yes	no	yes	no	no		symptom onset	negative test	throat					16.7	SD 6.7			yes	yes	yes	yes	yes	yes	5
Wu, Ping et al	A child confirmed COVID-19 with only symptoms of conjunctivitis and eyelid dermatitis	Graefe's Archive for Clinical and Experimental Ophthalmology	yes	Asia	China	case report	1	Child, not hospitalized	mild	no	yes	no	viral shedding	NP	yes	no	no	no	no		hospital admission	negative test	NP							12	since admission, 12 days until 2 negative test results		yes	yes	yes	no	yes	4
Xiang Ma et al	Do children need a longer time to shed SARS-CoV-2 in stool than adults?	Journal of Microbiology	yes	Asia	China	case series	8	6 children and 2 adults; hospitalised	moderate	yes	mixed	no	viral shedding	nasal swab, throat swab, stool sample, sputum	yes	yes	yes	no	no		symptom onset	negative test	Nasal swab	8	listed on table as positive from 1-7 days, so exact min duration is unclear	11.5		11.5		15	listed on table as tested positive from 8-14 days	yes	yes	yes	yes	yes	no	4
Xiang Ma et al	Do children need a longer time to shed SARS-CoV-2 in stool than adults?	Journal of Microbiology	yes	Asia	China	case series	8	6 children and 2 adults; hospitalised	moderate	yes	mixed	no	viral shedding	nasal swab, throat swab, stool sample, sputum	yes	yes	yes	no	no		symptom onset	negative test	throat swab	8	listed on table as positive from 1-7 days, so exact min duration is unclear	8		9.75	calcuated from data	15	listed on table as tested positive from 8-14 days	yes	yes	yes	yes	yes	no	4
Xiao et al.	Dynamic profile of RT-PCR findings from 301 COVID-19 patients in Wuhan, China: A descriptive study	Journal of Clinical Virology	yes	Asia	China	case series	216	Hospitalized patients with COVID 19	moderate	yes	mixed	no	viral shedding	throat and/or nasal swabs	yes	no	no	no	no		symptom onset	negative test	throat and/or nasal swabs					20	20.0 (17.0-24.0)	43			yes	yes	no	yes	no	3
Xiao et al.	Evidence for Gastrointestinal Infection of SARSCoV-2	Gastroenterology	yes	Asia	China	case series	1	hospitalized patients infected with SARS-CoV-2	unclear	yes	mixed	no	viral shedding	serum, NP, OP, urine, stool, and esophageal, gastric, duodenal, rectal tissues from 1 patient	yes	no	yes	no	no		hospital admission	unclear	respiratory							26		yes	yes	yes	no	no	no	2
Xiao et al.	Profile of RT-PCR for SARS-CoV-2: a preliminary study from 56 COVID-19 patients	Clinical Infectious Diseases	yes	Asia	China	case series	56	Hospitalized patients with COVID 19	moderate	yes	no	no	viral shedding	throat swabs, deep nasal cavity swabs	yes	no	no	no	no		symptom onset	negative test	throat swabs, deep nasal cavity swabs	8	from supplementary material	24	IQR, 18-31	23.876	calculated from data	38	from supplementary material		yes	yes	yes	yes	no	4
Xing et al.	Post-discharge surveillance and positive virus detection in two medical staff recovered from coronavirus disease 2019 (COVID-19), China, January to February 2020	Eurosurveillance	yes	Asia	China	case series	2	2 healthcare works who were hospitalized with COVID	unclear	yes	no	no	viral shedding	throat, stool	yes	no	yes	no	no		symptom onset	negative test	throat swab	21	calculated from figure			28.5	calcuated from date	36	calculated from figure	yes	yes	yes	yes	yes	yes	5
Xing et al.	Prolonged viral shedding in feces of pediatric patients with coronavirus disease 2019.	Journal of microbiology, immunology, and infection = Wei mian yu gan ran za zhi	yes	Asia	China	case series	3	3 children under 10 years of age hospitalized and followed after discharge.	mild	yes	yes	no	viral shedding	throat, fecal	yes	no	yes	no	no		symptom onset	negative test	throat	11		14	calculated from individual data, as no definition given for viral clearance, first day of negative test was used	13.7	calculated from individual data, as no definition given for viral clearance, first day of negative test was used	16		yes	yes	yes	yes	yes	yes	5
Xiu et al.	Lopinavir-ritonavir alone or combined with arbidol in the treatment of 73 hospitalized patients with COVID-19: a pilot retrospective study	medRxiv	no	Asia	China	cohort	69	Hospitalized patients with laboratory-confirmed COVID-19; hospitalized patients with COVID-19 were treated with lopinavir-ritonavir alone or combined with arbidol for antiviral therapy	mixed	yes	no	no	viral shedding	Sputum_x000D_ Nasopharyngeal swab	yes	yes	no	no	yes	Group LRL: Teated with single antiviral agents of lopinavir-ritonavir	unclear	negative test	respiratory samples					9.9	SD:_x000D_ 1st group (LR): +/- 7.5_x000D_ _x000D_				yes	yes	no	no	no	2
Xiu et al.	Lopinavir-ritonavir alone or combined with arbidol in the treatment of 73 hospitalized patients with COVID-19: a pilot retrospective study	medRxiv	no	Asia	China	cohort	69	Hospitalized patients with laboratory-confirmed COVID-19; hospitalized patients with COVID-19 were treated with lopinavir-ritonavir alone or combined with arbidol for antiviral therapy	mixed	yes	no	no	viral shedding	Sputum_x000D_ Nasopharyngeal swab	yes	yes	no	no	yes	Group LR+Ar: treated with lopinavir-ritonavir combined with arbidol	unclear	negative test	respiratory samples					11.5	SD:_x000D_ _x000D_ 2nd group (LR+Ar): +/-9.0_x000D_ _x000D_				yes	yes	no	no	no	2
Xu et al.	A follow-up study of children infected with SARS-CoV-2 from Western China	Annals of Translational Medicine	yes	Asia	China	case series	48	Children in hospital, and parents of children who were infected	mild	mixed	yes	no	viral shedding	throat swabs, anal swabs	yes	no	yes	yes	no		symptom onset plus others	negative test	throat swab					15.4	SD = 7.2				no	no	no	yes	yes	2
Xu et al.	Clinical features and dynamics of viral load in imported and non-imported patients with COVID-19	International Journal of Infectious Diseases	yes	Asia	China	case series	49	Hospitalized patients with COVID	unclear	yes	no	no	viral shedding	throat swabs, bronchoalveolar lavage fluid, anal swabs	yes	yes	yes	no	no		hospital admission	negative test	Throat swab	3	from admission					25	from admission	yes	yes	yes	yes	no	no	3
Xu et al.	Factors associated with prolonged viral RNA shedding in patients with COVID-19.	Clinical infectious diseases : an official publication of the Infectious Diseases Society of America	yes	Asia	China	cohort	113	113 patients admitted to two hospitals who had 1. disease duration over 21 days without viral RNA clearance; 2. viral RNA clearance occurred within 21 days; 3. death occurred within 21 days	mixed	yes	no	no	viral shedding	Oral sputum NP	yes	yes	no	no	yes	Males	positive test	negative test	90% lower resp sample			18.5	Days: male (IQR) _x000D_ 18.5 (15-25)						yes	yes	yes	yes	yes	5
Xu et al.	Factors associated with prolonged viral RNA shedding in patients with COVID-19.	Clinical infectious diseases : an official publication of the Infectious Diseases Society of America	yes	Asia	China	cohort	113	113 patients admitted to two hospitals who had 1. disease duration over 21 days without viral RNA clearance; 2. viral RNA clearance occurred within 21 days; 3. death occurred within 21 days	mixed	yes	no	no	viral shedding	Oral sputum NP	yes	yes	no	no	yes	Females	positive test	negative test	90% lower resp sample			15	Days: Female (IQR)_x000D_ 15 (12-17)						yes	yes	yes	yes	yes	5
Yan et al.	Factors associated with prolonged viral shedding and impact of Lopinavir/Ritonavir treatment in hospitalised non-critically ill patients with SARS-CoV-2 infection	European Respiratory Journal	yes	Asia	China	cohort	120	patients admitted to No 3 hospital lab confirmed and had viral data to estimate duration of shedding	mixed	yes	no	no	viral shedding	throat swabs	yes	no	no	no	no		symptom onset	negative test	throat swabs	1	day	23	days (IQR), (18-32)			40	days		yes	yes	no	yes	yes	4
Yang et al.	Patients with respiratory symptoms are at greater risk of COVID-19 transmission.	Respiratory medicine	yes	Asia	China	case series	82	82 covid patients 26 with respiratory symptoms (42% male, median age 56), 56 without (35.7% male, median age 51).	unclear	yes	no	no	viral shedding	NP	yes	no	no	no	yes	Those with cough as a symptom		unclear	NP			17	split into those with and without cough. first is cough, then no cough _x000D_ IQR_x000D_ _x000D_ cough: 17 (12-23)_x000D_						yes	yes	no	yes	no	3
Yang et al.	Patients with respiratory symptoms are at greater risk of COVID-19 transmission.	Respiratory medicine	yes	Asia	China	case series	82	82 covid patients 26 with respiratory symptoms (42% male, median age 56), 56 without (35.7% male, median age 51).	unclear	yes	no	no	viral shedding	NP	yes	no	no	no	yes	Those without cough as a symptom		unclear	NP			13	split into those with and without cough. first is cough, then no cough _x000D_ IQR_x000D_ _x000D_ _x000D_ no cough: 13 (6-20)						yes	yes	no	yes	no	3
Yang et al.	Persistent viral RNA positivity during recovery period of a patient with SARS-CoV-2 infection	Journal of Medical Virology	yes	Asia	China	case report	1	single case	moderate	yes	no	no	viral shedding	NP	yes	no	no	no	no		hospital admission	last positive test	NP							72	admitted on feb 1st with positive test, last +ve test was April 2nd, patient had been unwell for 11 days (caluclated as 21st January). total calculated from this.		yes	yes	no	yes	yes	4
Yi Xu et al.	Characteristics of pediatric SARS-CoV-2 infection and potential evidence for persistent fecal viral shedding	Nature Medicine	yes	Asia	China	case series	10	Pediatric patients hospitalized with COVID-19	mild	yes	yes	no	viral shedding	NP, anal	yes	no	yes	yes	no		symptom onset plus others	negative test	NP			5	calculated from data	7.2	calculated from data	20		yes	yes	yes	yes	no	yes	4
Young et al.	Epidemiologic Features and Clinical Course of Patients Infected With SARS-CoV-2 in Singapore	JAMA network	yes	Asia	Singapore	case series	18	Patients diagnosed with PCR-confirmed SARS-CoV-2 and hospitalised	mixed	yes	no	no	viral shedding	NS, blood, urine, stool	yes	no	yes	no	no		hospital admission	negative test	NS	1		12		12.5		24		blood and stool (yes); urine (no)	yes	yes	yes	yes	yes	5
Young et al.	Viral Dynamics and Immune Correlates of Coronavirus Disease 2019 (COVID-19) Severity	Clinical Infectious Diseases	yes	Asia	Singapore	case series	100	Patients hospitalized with COIVD-19	mixed	yes	no	no	viral isolation	NP, stool, urine	yes	no	yes	no	no		symptom onset	last positive test	NP							14	No virus was isolated when the PCR cycle threshold (Ct) value was >30	no	yes	yes	yes	no	yes	4
Young et al.	Viral Dynamics and Immune Correlates of Coronavirus Disease 2019 (COVID-19) Severity	Clinical Infectious Diseases	yes	Asia	Singapore	case series	100	Patients hospitalized with COIVD-19	mixed	yes	no	no	viral shedding	NP, stool, urine	yes	no	yes	no	no		symptom onset	last positive test	NP					16.7	(95% confidence interval [CI], 15.2–18.3 days)	48		no	yes	yes	yes	no	yes	4
Yuan et al.	The correlation between viral clearance and biochemical outcomes of 94 COVID-19 infected discharged patients	Inflammation Research	yes	Asia	China	cohort	94	Discharged patients	mixed	yes	mixed	no	viral shedding	Nasal and pharyngeal swab specimens, sputum and bronchoalveolar lavage fluid (BALF) were obtained from patients on admission.	yes	yes	no	no	no		hospital admission	negative test	NP							15	The results indicated that the PCR negative conversion rate was over 50% since Day 6 (59.46%) and kept increasing up to 95.45% on Day 15		yes	yes	no	yes	no	3
Yuan et al.	Viral loads in throat and anal swabs in children infected with SARS-CoV-2	Emerging Microbes & Infections	yes	Asia	China	case series	13	-pediatric patients who were hospitalized with COVID	unclear	yes	yes	no	viral shedding	throat, anal	yes	no	yes	yes	no		symptom onset	negative test	throat	12		15.5	calculated from data	16.8	calculated from data, only 10 patients positive in throat samples	27		yes	yes	yes	yes	no	no	3
Zeng et al	Effect of Convalescent Plasma Therapy on Viral Shedding and Survival in COVID-19 Patients	Journal of Infectious Diseases	yes	Asia	China	cohort	11	Hospitalized patients with COVID	unclear	yes	no	no	viral shedding	NP	yes	no		no	yes	Those treated with Convalescent Plasma Therapy	symptom onset	date of discharge or death	NP			23.5	23.5 (19.5–24.5)						yes	yes	yes	no	no	3
Zeng et al	Effect of Convalescent Plasma Therapy on Viral Shedding and Survival in COVID-19 Patients	Journal of Infectious Diseases	yes	Asia	China	cohort	11	Hospitalized patients with COVID	unclear	yes	no	no	viral shedding	NP	yes	no		no	yes	Those not treated with Convalescent Plasma Therapy	symptom onset	date of discharge or death	NP			20	20 (19–24)						yes	yes	yes	no	no	3
Zha et al.	Corticosteroid treatment of patients with coronavirus disease 2019 (COVID-19)	Medical Journal of Australia	yes	Asia	China	cohort	31	31 patients diagnosed with covid-19 in hospital; median age was 39 years (IQR, 32–54 years); 20 were men (64%). Twenty‐one patients (68%) had returned from Wuhan,	mild	yes	no	no	viral shedding	throat swabs	yes	no	no	no	no		symptom onset	negative test	throat swab	7	The median time to virus clearance was 14 days (IQR, 12–16 days; range, 7–26 days).	14	The median time to virus clearance was 14 days (IQR, 12–16 days; range, 7–26 days).		not reported on	26	The median time to virus clearance was 14 days (IQR, 12–16 days; range, 7–26 days).		yes	yes	no	no	yes	3
Zhang et al	Fecal specimen diagnosis 2019 novel coronavirus‐infected pneumonia	J Med Virol	yes	Asia	China	case series	14	median age of the patients was 41 years (18–87 years), and 7 (50%) were female; hospitalised	moderate	yes	no	no	viral shedding	pharyngeal swab, oronpharyngeal swab, stool	yes	no	yes	no	no		hospital admission	last positive test	oropharyngeal swabs	2	two patients tested pos only after first day	12	calculated from chart (14, 12, 3, 8, 2, 12, 15, 16, 16, 11, 13, 2, 12, 12)	10.6	calculate from chart	15	two cases; both do not show any negative follow up tests-- day 16 was last reported	yes - only in 5 patients	no	yes	no	no	no	1
Zhang et al.	Early viral clearance and antibody kinetics of COVID-19 among asymptomatic carriers	medRxiv	no	Asia	China	case series	75	Hospitalized patients with COVID	moderate	yes	mixed	no	viral shedding	NP, anal	yes	no		yes	yes	Asymtompatic patients	symptom onset	negative test	NP					12.1	12.1±5.8 (n=19)				yes	yes	yes	yes	no	4
Zhang et al.	Early viral clearance and antibody kinetics of COVID-19 among asymptomatic carriers	medRxiv	no	Asia	China	case series	75	Hospitalized patients with COVID	moderate	yes	mixed	no	viral shedding	NP, anal	yes	no		yes	yes	Pre-symptomatic patients	symptom onset	negative test	NP					16.6	16.6±7.5 (n=30)				yes	yes	yes	yes	no	4
Zhang et al.	Early viral clearance and antibody kinetics of COVID-19 among asymptomatic carriers	medRxiv	no	Asia	China	case series	75	Hospitalized patients with COVID	moderate	yes	mixed	no	viral shedding	NP, anal	yes	no		yes	yes	Symptomatic patients	symptom onset	negative test	NP					16.6	16.6±5.6 (n=14)				yes	yes	yes	yes	no	4
Zhang et al.	Positive rectal swabs in young patients recovered from coronavirus disease 2019 (COVID-19)	Journal of Infection.	yes	Asia	China	case series	7	Hospitalized patients with COVID	moderate	yes	mixed	no	viral shedding	throat, rectal	yes	no	yes	yes	no		symptom onset plus others	negative test	throat	5		8		16	calcuate from data	33	re-test positive	yes	yes	yes	yes	no	no	3
Zhang et al.	Prolonged Viral RNA Shedding Duration in COVID-19	American Journal of Therapeutics	yes	Asia	China	case report	1	34 year old man without underlying disease	unclear	yes	no	no	viral shedding	pharyngeal	yes	no		yes	no		symptom onset	negative test	pharyngeal							51			yes	yes	yes	yes	yes	5
Zhang et al.	SARS-CoV-2 turned positive in a discharged patient with COVID-19 arouses concern regarding the present standard for discharge	International Journal of Infectious Diseases	yes	Asia	China	case report	1	54 year old man; hospitalised	moderate	yes	no	no	viral shedding	throat swab, sputum, feces	yes	yes	yes	no	no		hospital admission	negative test	sputum							31		yes	yes	yes	no	no	no	2
Zhang et al.	Viral Shedding Prolongation in a Kidney Transplant Patient with COVID-19 Pneumonia	American Journal of Transplantation	yes	Asia	China	case report	1	49 year old male kidney transplant recipient	unclear	yes	no	no	viral shedding	NP	yes	no		yes	no		symptom onset	negative test	NP							65			yes	yes	yes	yes	no	4
Zhang et. al.	Virus shedding patterns in nasopharyngeal and fecal specimens of COVID-19 patients	medRxiv	no	Asia	China	case series	23	11 imported cases, 12 secondary cases, 2 family clusters, median age 48, 2 severe cases, others mild to moderate, all recovered except for 1 (due to an unrelated bacterial infection)	mixed	yes	no	no	viral shedding	plasma/urine/feces/respiratory	yes	no	yes	no	no		unclear	negative test	throat-nasal	4	computed from figure 1	10	The median duration of virus shedding (days), (IQR 8.0 to 17.0)			17	26 days after discharge one case was detected positive again in feces samples but appears healthy and negative for respiratory swabs, computed from figure 1	Yes	no	no	yes	no	no	1
Zhao et al.	The Time Sequences of Oral and Fecal Viral Shedding of Coronavirus Disease 2019 (COVID-19) Patients	Gastroenterology	yes	Asia	China	case series	401	Hospitalized patients with COVID	mixed	yes	mixed	no	viral shedding	Nasal, rectal	yes	no	yes	no	no		symptom onset	unclear	Nasal							49		yes	yes	yes	no	yes	yes	4
Zheng et al.	A preliminary evaluation on the efficacy of ozone therapy in the treatment of COVID-19	Journal of Medical Virology	yes	Asia	China	case series	4	Hospitalized patients with COVID	unclear	yes	no	no	viral shedding	NP	yes	no		no	no		unclear	unclear	NP	13		20	calculated from data	24	calculated from data	43			yes	yes	yes	no	no	3
Zheng et al.	Viral load dynamics and disease severity in patients infected with SARS-CoV-2 in Zhejiang province, China, January-March 2020: retrospective cohort study	BMJ	yes	Asia	China	cohort	96	96 admitted patients, 22 mild, 74 severe (30 admitted to ICU, 10 on IMV). .Median age 55 (IQR 44.3-64.8), HTN (n=35) and DM (n=11) most common comorbidity, one patient was classed as "immune compromise." 78/96 got steroids, and all got antivirals, about 1/2 got gammaglobulin, and 1/3 got antibiotics., 1 Infection confirmed with sputum/saliva samples	mixed	yes	no	no	viral shedding	suptum, saliva, serum, stool, and urine samples	yes	yes	yes	no	no		hospital admission	negative test	sputum, saliva			18	Median duration of "respiratory samples" was 18 days, 13-29days.			29	4 patients with mild disease, and 27 patients with severe disease still had positive respiratory sample 4 weeks after symptom onset. _x000D_ 5 patients with mild disease, and 15 patients with severe disease still had a positive stool sample 4 weeks after symptom onset._x000D_	yes	yes	yes	no	yes	no	3
Zhou et al.	Clinical course and risk factors for mortality of adult inpatients with COVID-19 in Wuhan, China: a retrospective cohort study	Lancet	yes	Asia	China	cohort	118	adult inpatients who had been discharged (n=118) or died (n=53) with PCR confirmed COVID-19 (aged 18+). Median age 56 (19-87), 62% male, 48% (91) with a comorbidity (HTN most common (30%)>diabetes (19%)>CHD (8%). 95% received Abx, 21% received antivirals, 30% received steroids. Disease severity - 38% (72) general, 35% (66) severe, 28% (53) critical. _x000D_	mixed	yes	no	no	viral shedding	Throat swabs	yes	no	no	no	no		symptom onset	hospital discharge	Throat swab	8	8 days, among survivors, throat swabs	20	-_x000D_ - Median duration viral shedding 20days (IQR 17.0-24.0) in survivors, and SARC-CoV-2 was detectable to death in non-survivors_x000D_ - Median duration of longest symtpom (cough) for survivors was 19 days (IQR 12-23), dyspnea 13 (9-16.5), fever 12 (8-13)			37	Longest duration of viral shedding in survivors is 37 (but did not include patients still hospitalized)		yes	yes	no	no	yes	3
Zhou et al.	The duration of viral shedding of discharged patients with severe COVID-19.	Clinical infectious diseases : an official publication of the Infectious Diseases Society of America	yes	Asia	China	case series	41	41 discharged patients with PCR confirmed severe COVID-19. 53.7% male, median age 58 (17-75). Median time from illness onset to d/c was 40(IQR 32-46), shortest 24, longest 56.	severe	yes	no	no	viral shedding	throat swabs	yes	no	no	no	no		symptom onset	negative test	throat swabs	18	from illness onset (days)	31	Throat swabs only tested by PCR: Median duration of viral shedding was 31 (IQR 24-40) days from illness onset. Shortest 18 days, longest 48. No difference between M:F, or >65:<65 years of age. Median time from illness onset to d/c was 40(IQR 32-46), shortest 24, longest 56.			48	max viral shedding 48 days		no	no	yes	yes	yes	3
Zhou et al.	Viral dynamics in asymptomatic patients with COVID-19	International Journal of Infectious Diseases	yes	Asia	China	case series	31	Hospitalized patients with COVID	unclear	yes	no	no	viral shedding	NP	yes	no		yes	yes	asymptomatic patients (APs)	hospital admission	unclear	NP		IQR 5–14				7				yes	yes	yes	yes	no	4
Zhou et al.	Viral dynamics in asymptomatic patients with COVID-19	International Journal of Infectious Diseases	yes	Asia	China	case series	31	Hospitalized patients with COVID	unclear	yes	no	no	viral shedding	NP	yes	no		yes	yes	asymptomatic patients in the incubation period (APIs)	hospital admission	unclear	NP		IQR 5–16				8				yes	yes	yes	yes	no	4
Zhu et al.	Coronavirus Disease 2019 Pneumonia in Immunosuppressed Renal Transplant Recipients: A Summary of 10 Confirmed Cases in Wuhan, China	European Urology	yes	Asia	China	case control	8	10 renal transplant recipients and 10 control family members, all with COVID	mixed	mixed	no	no	viral shedding	throat swabs	yes	no	no	no	no		symptom onset	unclear	throat swabs	15				28.4	± 9.3	45	1 patient still testing positive		yes	yes	no	yes	no	3
Zou et al.	SARS-CoV-2 Viral Load in Upper Respiratory Specimens of Infected Patients	New England Journal of Medicine	yes	Asia	China	case series	17	2 families, (9 men and 9 women; median age, 59 years; range, 26 to 76)	mixed	yes	no	no	viral shedding	throat, nasal	yes	no	no	no	no		symptom onset	negative test	throat	4	from graph					21	from graph from start of symptoms- days -		no	no	no	no	no	0
